# Supplementary material for: Bacterial domain fusion drives biomineralization innovation in Colepidae ciliates
Source: mBio. 2026 Jun 3;17(7):e03654-25. doi: 10.1128/mbio.03654-25 (PMC13344042; doi:10.1128/mbio.03654-25)
Supplement: Data S1 — Source data for Fig. 5B. [file mbio.03654-25-s0001.xlsx]

## Sheet: shared_complexityPOI_summary
Data S1: Source data for Figure 5B - Low complexity regions of shared DEGs proteins
shared_complexityPOI_summary
name	lcr_len	lcr_percnt
coleps_hirtus_00001930	0	0
coleps_hirtus_00001445	15	3.04878
coleps_hirtus_00001454	9	1.39104
coleps_hirtus_00001694	23	4.80167
coleps_hirtus_00000799	52	6.12485
coleps_hirtus_00000821	18	2.49653
coleps_hirtus_00000824	87	2.05674
coleps_hirtus_00000816	105	4.71063
coleps_hirtus_00000820	11	6.35838
coleps_hirtus_00000800	153	8.71298
coleps_hirtus_00001835	0	0
coleps_hirtus_00001824	30	4.77707
coleps_hirtus_00001821	36	7.54717
coleps_hirtus_00000424	133	14.745
coleps_hirtus_00000425	49	3.10914
coleps_hirtus_00000428	83	6.12546
coleps_hirtus_00000419	131	6.47553
coleps_hirtus_00000423	116	7.20945
coleps_hirtus_00002002	62	10.7826
coleps_hirtus_00001344	43	2.07729
coleps_hirtus_00001345	0	0
coleps_hirtus_00000597	28	7.95455
coleps_hirtus_00000599	38	17.8404
coleps_hirtus_00000590	0	0
coleps_hirtus_00000602	49	3.26232
coleps_hirtus_00002448	111	19.0068
coleps_hirtus_00002460	37	13.3574
coleps_hirtus_00002444	116	11.8006
coleps_hirtus_00001031	14	5.44747
coleps_hirtus_00002697	12	3.14136
coleps_hirtus_00001090	14	3.07018
coleps_hirtus_00001054	49	2.55875
coleps_hirtus_00001063	59	12.4736
coleps_hirtus_00001849	0	0
coleps_hirtus_00001861	89	5.72347
coleps_hirtus_00000308	48	2.4961
coleps_hirtus_00000309	56	2.74914
coleps_hirtus_00000310	53	10.9731
coleps_hirtus_00000289	21	2.05078
coleps_hirtus_00003392	45	7.06436
coleps_hirtus_00003395	10	1.0929
coleps_hirtus_00003396	37	2.93185
coleps_hirtus_00003393	134	7.63533
coleps_hirtus_00003397	75	3.47222
coleps_hirtus_00001771	13	1.45251
coleps_hirtus_00001762	24	4.66019
coleps_hirtus_00003573	0	0
coleps_hirtus_00003581	58	3.17634
coleps_hirtus_00003306	143	7.30337
coleps_hirtus_00003453	44	6.84292
coleps_hirtus_00003736	0	0
coleps_hirtus_00002434	24	6.20155
coleps_hirtus_00000088	0	0
coleps_hirtus_00000130	13	3.73563
coleps_hirtus_00000110	15	1.85414
coleps_hirtus_00000095	67	5.22621
coleps_hirtus_00000658	42	5.22388
coleps_hirtus_00000638	82	9.77354
coleps_hirtus_00000650	78	8.31557
coleps_hirtus_00000652	8	2.13904
coleps_hirtus_00000637	13	2.10356
coleps_hirtus_00000631	24	5.24017
coleps_hirtus_00002115	24	4.86815
coleps_hirtus_00002926	136	6.61157
coleps_hirtus_00001210	52	4.07843
coleps_hirtus_00001708	27	2.84211
coleps_hirtus_00002137	0	0
coleps_hirtus_00002242	157	6.97158
coleps_hirtus_00002524	32	1.82232
coleps_hirtus_00002530	23	5.39906
coleps_hirtus_00000576	19	8.08511
coleps_hirtus_00000540	108	7.05421
coleps_hirtus_00003138	0	0
coleps_hirtus_00003128	49	8.43373
coleps_hirtus_00000897	79	6.69492
coleps_hirtus_00000882	31	5.32646
coleps_hirtus_00003269	22	5.58376
coleps_hirtus_00002795	26	3.86905
coleps_hirtus_00002818	0	0
coleps_hirtus_00001943	0	0
coleps_hirtus_00001737	17	3.17164
coleps_hirtus_00001744	12	2.54237
coleps_hirtus_00002644	0	0
coleps_hirtus_00002633	25	7.8125
coleps_hirtus_00000070	102	3.75968
coleps_hirtus_00000068	144	8.14941
coleps_hirtus_00000059	27	10.8434
coleps_hirtus_00000064	96	7.52351
coleps_hirtus_00000058	44	3.42146
coleps_hirtus_00000057	12	1.23839
coleps_hirtus_00002504	76	10.1877
coleps_hirtus_00003530	22	8.56031
coleps_hirtus_00003545	16	10.596
coleps_hirtus_00001261	29	7.36041
coleps_hirtus_00001263	35	4
coleps_hirtus_00001647	96	6.04154
coleps_hirtus_00001637	34	7.12788
coleps_hirtus_00000263	64	7.66467
coleps_hirtus_00000233	23	4.45736
coleps_hirtus_00000281	0	0
coleps_hirtus_00000701	24	2.61438
coleps_hirtus_00000700	15	3.47222
coleps_hirtus_00002967	36	8.07175
coleps_hirtus_00002965	148	5.92474
coleps_hirtus_00002966	67	5.31746
coleps_hirtus_00002953	9	2.63158
coleps_hirtus_00003475	0	0
coleps_hirtus_00003473	116	4.85762
coleps_hirtus_00000481	21	3.8961
coleps_hirtus_00001285	40	5.16796
coleps_hirtus_00001462	57	6.73759
coleps_hirtus_00001463	58	4.73469
coleps_hirtus_00001474	40	5.36913
coleps_hirtus_00002070	108	5.6962
coleps_hirtus_00002062	0	0
coleps_hirtus_00002284	88	5.03145
coleps_hirtus_00001177	71	9.25684
coleps_hirtus_00001151	46	9.89247
coleps_hirtus_00002852	60	2.56959
coleps_hirtus_00002856	62	2.69214
coleps_hirtus_00002861	59	1.81037
coleps_hirtus_00003352	0	0
coleps_hirtus_00003358	0	0
coleps_hirtus_00003351	11	4.11985
coleps_hirtus_00003349	13	3.44828
coleps_hirtus_00002011	13	4.46735
coleps_hirtus_00002015	85	4.10034
coleps_hirtus_00003604	9	2.96053
coleps_hirtus_00003080	42	6.84039
coleps_hirtus_00001554	52	15.9021
coleps_hirtus_00001559	0	0
coleps_hirtus_00001558	12	11.6505
coleps_hirtus_00002748	86	16.5067
coleps_hirtus_00002984	41	8.89371
coleps_hirtus_00003153	56	11.6183
coleps_hirtus_00002036	34	9.34066
coleps_hirtus_00001499	28	6.63507
coleps_hirtus_00001500	15	2.80899
coleps_hirtus_00001505	24	3.79147
coleps_hirtus_00003334	82	10.7471
coleps_hirtus_00001212	12	5.04202
coleps_hirtus_00001213	15	2.52525
coleps_hirtus_00001222	0	0
coleps_hirtus_00001223	121	7.9085
coleps_hirtus_00001243	26	3.91566
coleps_hirtus_00001234	0	0
coleps_hirtus_00003491	31	5.69853
coleps_hirtus_00001901	198	5.95668
coleps_hirtus_00001900	124	6.33623
coleps_hirtus_00001897	73	6.14478
coleps_hirtus_00001899	28	2.94737
coleps_hirtus_00002896	11	7.38255
coleps_hirtus_00002897	29	4.6252
coleps_hirtus_00002903	30	6.26305
coleps_hirtus_00000987	0	0
coleps_hirtus_00000995	29	7.59162
coleps_hirtus_00001650	60	6.21762
coleps_hirtus_00001651	0	0
coleps_hirtus_00003703	27	3.86266
coleps_hirtus_00003712	0	0
coleps_hirtus_00000732	37	6.98113
coleps_hirtus_00001405	26	5.00963
coleps_hirtus_00003241	148	6.57778
coleps_hirtus_00003243	92	4.95423
coleps_hirtus_00002365	46	3.94511
coleps_hirtus_00001109	0	0
coleps_hirtus_00002158	27	6.19266
coleps_hirtus_00002840	65	3.77468
coleps_hirtus_00000928	44	5.2071
coleps_hirtus_00000941	17	3.01954
coleps_hirtus_00000933	14	2.41796
coleps_hirtus_00000945	68	7.70975
coleps_hirtus_00002741	34	3.62473
coleps_hirtus_00002738	40	6.41026
coleps_hirtus_00002375	0	0
coleps_hirtus_00002373	74	12.3746
coleps_hirtus_00000207	22	3.63036
coleps_hirtus_00000222	0	0
coleps_hirtus_00000174	60	7.52823
coleps_hirtus_00000948	91	6.16531
coleps_hirtus_00000953	91	6.27586
coleps_hirtus_00000978	0	0
coleps_hirtus_00002109	0	0
coleps_hirtus_00000360	0	0
coleps_hirtus_00000374	45	12.0968
coleps_hirtus_00000336	23	5.88235
coleps_hirtus_00000335	0	0
coleps_hirtus_00003664	42	3.73665
coleps_hirtus_00003661	11	1.14703
coleps_hirtus_00003659	0	0
coleps_hirtus_00003663	47	5.20487
coleps_hirtus_00003668	60	18.1269
coleps_hirtus_00002996	22	2.36814
coleps_hirtus_00003001	59	8.3926
coleps_hirtus_00003006	28	5.69106
coleps_hirtus_00003590	97	21.5078
coleps_hirtus_00003596	136	3.45178
coleps_hirtus_00003592	131	5.91957
coleps_hirtus_00003597	118	5.5792
coleps_hirtus_00003594	37	3.62745
coleps_hirtus_00002662	28	5.06329
coleps_hirtus_00002681	32	7.32265
coleps_hirtus_00002609	32	1.89911
coleps_hirtus_00002606	75	5.09857
coleps_hirtus_00002605	48	6.07595
coleps_hirtus_00002599	53	12.3543
coleps_hirtus_00000501	16	17.2043
coleps_hirtus_00000502	131	8.91156
coleps_hirtus_00000504	113	6.76242
coleps_hirtus_00000508	162	7.42098
coleps_hirtus_00002588	112	5.61404
coleps_hirtus_00003104	0	0
coleps_hirtus_00003099	0	0
coleps_hirtus_00006153	14	2.21169
coleps_hirtus_00004366	34	2.95395
coleps_hirtus_00004367	41	15.9533
coleps_hirtus_00004788	99	7.14286
coleps_hirtus_00003945	28	5.05415
coleps_hirtus_00003952	111	6.56805
coleps_hirtus_00003958	31	6.2
coleps_hirtus_00004844	14	12.2807
coleps_hirtus_00004313	0	0
coleps_hirtus_00003864	0	0
coleps_hirtus_00003865	13	2.24913
coleps_hirtus_00003873	12	2.16216
coleps_hirtus_00003867	0	0
coleps_hirtus_00005024	0	0
coleps_hirtus_00004007	12	4.78088
coleps_hirtus_00005602	85	7.61649
coleps_hirtus_00005678	52	5.63991
coleps_hirtus_00005671	94	5.47148
coleps_hirtus_00005673	81	3.70709
coleps_hirtus_00005670	15	7.109
coleps_hirtus_00005560	14	1.63361
coleps_hirtus_00005549	136	15.6863
coleps_hirtus_00005687	66	8.17844
coleps_hirtus_00005681	57	8.14286
coleps_hirtus_00005831	69	2.49909
coleps_hirtus_00005133	15	3.06122
coleps_hirtus_00005135	0	0
coleps_hirtus_00005128	26	6.14657
coleps_hirtus_00005136	0	0
coleps_hirtus_00005139	0	0
coleps_hirtus_00003854	69	4.84551
coleps_hirtus_00003856	41	6.39626
coleps_hirtus_00004884	17	8.67347
coleps_hirtus_00004880	93	4.41176
coleps_hirtus_00003801	81	3.8756
coleps_hirtus_00003804	32	1.55415
coleps_hirtus_00003806	53	4.17652
coleps_hirtus_00006171	0	0
coleps_hirtus_00006169	34	6.43939
coleps_hirtus_00005708	0	0
coleps_hirtus_00005707	13	2.90179
coleps_hirtus_00005695	11	3.14286
coleps_hirtus_00005702	0	0
coleps_hirtus_00005710	12	16.4384
coleps_hirtus_00005777	22	2.69608
coleps_hirtus_00005782	29	4.77759
coleps_hirtus_00004567	90	6.99844
coleps_hirtus_00005361	11	1.1213
coleps_hirtus_00004382	19	6.78571
coleps_hirtus_00003886	13	3.35052
coleps_hirtus_00005275	29	5.77689
coleps_hirtus_00005259	0	0
coleps_hirtus_00004683	11	2.05224
coleps_hirtus_00004678	15	2.82486
coleps_hirtus_00004052	30	6.23701
coleps_hirtus_00005007	29	2.77512
coleps_hirtus_00005011	12	3
coleps_hirtus_00004946	34	8.4788
coleps_hirtus_00004949	84	11.1406
coleps_hirtus_00005824	36	4.87145
coleps_hirtus_00005818	18	2.99003
coleps_hirtus_00005817	11	2.42826
coleps_hirtus_00004064	0	0
coleps_hirtus_00004061	0	0
coleps_hirtus_00005609	31	5.18395
coleps_hirtus_00005614	35	6.83594
coleps_hirtus_00005070	165	17.2414
coleps_hirtus_00005071	12	0.944138
coleps_hirtus_00004325	13	6.31068
coleps_hirtus_00005637	26	8.41424
coleps_hirtus_00005621	49	2.59259
coleps_hirtus_00005628	48	8.21918
coleps_hirtus_00004754	0	0
coleps_hirtus_00004752	0	0
coleps_hirtus_00005238	42	8.58896
coleps_hirtus_00004273	138	7.0229
coleps_hirtus_00003901	29	4.01662
coleps_hirtus_00003905	15	2.20264
coleps_hirtus_00005928	0	0
coleps_hirtus_00005331	17	2.72873
coleps_hirtus_00004467	30	22.3881
coleps_hirtus_00004464	16	12.3077
coleps_hirtus_00004548	50	11.236
coleps_hirtus_00004556	0	0
coleps_hirtus_00004547	31	3.82716
coleps_hirtus_00004549	41	28.4722
coleps_hirtus_00005937	69	15.3675
coleps_hirtus_00004715	57	3.22398
coleps_hirtus_00004717	40	3.16456
coleps_hirtus_00004719	63	6.09874
coleps_hirtus_00006185	0	0
coleps_hirtus_00006189	15	2.62697
coleps_hirtus_00006190	118	9.34283
coleps_hirtus_00004497	118	4.62382
coleps_hirtus_00004496	61	2.99313
coleps_hirtus_00004490	31	6.21242
coleps_hirtus_00004431	0	0
coleps_hirtus_00004423	133	5.57418
coleps_hirtus_00005203	20	17.3913
coleps_hirtus_00004838	29	1.82965
coleps_hirtus_00004624	0	0
coleps_hirtus_00004586	19	4.29864
coleps_hirtus_00003966	14	8.18713
coleps_hirtus_00003979	39	7.76892
coleps_hirtus_00006011	99	9.51009
coleps_hirtus_00005094	87	4.91803
coleps_hirtus_00006050	55	15.0685
coleps_hirtus_00004143	15	5.55556
coleps_hirtus_00004146	24	5.70071
coleps_hirtus_00004148	11	2.21328
coleps_hirtus_00005485	52	8.33333
coleps_hirtus_00005490	0	0
coleps_hirtus_00005492	12	4.97925
coleps_hirtus_00004419	39	3.2967
coleps_hirtus_00004421	0	0
coleps_hirtus_00004080	93	4.68986
coleps_hirtus_00004105	167	14.1525
coleps_hirtus_00005005	137	5.38099
coleps_hirtus_00006068	61	9.41358
coleps_hirtus_00006062	27	6.52174
coleps_hirtus_00004509	64	10.4405
coleps_hirtus_00004990	37	4.20455
coleps_hirtus_00005177	14	5.36398
coleps_hirtus_00005167	33	6.70732
coleps_hirtus_00005174	0	0
coleps_hirtus_00005172	9	7.62712
coleps_hirtus_00004785	12	2.23464
coleps_hirtus_00004530	13	4.71014
coleps_hirtus_00005883	11	4.38247
coleps_hirtus_00004341	29	7.67196
coleps_hirtus_00004335	110	6.8408
coleps_hirtus_00004343	86	8.00745
coleps_hirtus_00004342	45	10.4167
coleps_hirtus_00004339	37	9.36709
coleps_hirtus_00006499	0	0
coleps_hirtus_00006258	53	4.25361
coleps_hirtus_00008045	13	2.72537
coleps_hirtus_00006730	0	0
coleps_hirtus_00007933	38	10.411
coleps_hirtus_00007152	157	6.5335
coleps_hirtus_00007346	40	10.5263
coleps_hirtus_00007350	0	0
coleps_hirtus_00006352	35	6.17284
coleps_hirtus_00007652	45	15.0502
coleps_hirtus_00006527	107	4.88808
coleps_hirtus_00006525	64	3.07988
coleps_hirtus_00006526	64	4.7976
coleps_hirtus_00006701	16	5.14469
coleps_hirtus_00007953	126	8.3004
coleps_hirtus_00007957	69	4
coleps_hirtus_00006475	35	6.71785
coleps_hirtus_00007036	86	2.8123
coleps_hirtus_00006651	13	7.64706
coleps_hirtus_00007001	22	12.9412
coleps_hirtus_00007007	14	11.0236
coleps_hirtus_00006991	0	0
coleps_hirtus_00006990	9	4.47761
coleps_hirtus_00006995	20	20
coleps_hirtus_00007673	0	0
coleps_hirtus_00007675	33	11.828
coleps_hirtus_00007678	24	14.2857
coleps_hirtus_00007684	72	11.5756
coleps_hirtus_00007218	89	5.60807
coleps_hirtus_00006454	187	20.9641
coleps_hirtus_00006461	23	4.62777
coleps_hirtus_00008088	23	7.49186
coleps_hirtus_00008097	29	3.66162
coleps_hirtus_00007453	0	0
coleps_hirtus_00007117	0	0
coleps_hirtus_00007107	22	9.86547
coleps_hirtus_00007109	17	24.2857
coleps_hirtus_00006554	96	7.40741
coleps_hirtus_00006796	52	13.5417
coleps_hirtus_00006508	15	5.61798
coleps_hirtus_00007794	103	7.33096
coleps_hirtus_00007669	9	1.34731
coleps_hirtus_00007668	14	2.37288
coleps_hirtus_00007583	0	0
coleps_hirtus_00007582	28	8.06916
coleps_hirtus_00007725	15	1.84275
coleps_hirtus_00007726	0	0
coleps_hirtus_00007720	15	4.08719
coleps_hirtus_00006809	74	3.86625
coleps_hirtus_00006814	69	4.02098
coleps_hirtus_00006811	24	2.50522
coleps_hirtus_00006639	0	0
coleps_hirtus_00006630	39	3.40017
coleps_hirtus_00006629	13	2.31729
coleps_hirtus_00007706	130	18.7861
coleps_hirtus_00006897	62	5.81068
coleps_hirtus_00007097	10	6.0241
coleps_hirtus_00007028	15	4.07609
coleps_hirtus_00006893	12	10.4348
coleps_hirtus_00006883	0	0
coleps_hirtus_00006705	24	7.61905
coleps_hirtus_00006749	210	11.5702
coleps_hirtus_00006751	156	8.80361
coleps_hirtus_00007242	36	15.7895
coleps_hirtus_00006973	0	0
coleps_hirtus_00007612	84	3.91791
coleps_hirtus_00007613	79	13.7391
coleps_hirtus_00007246	99	3.66395
coleps_hirtus_00007249	22	5.06912
coleps_hirtus_00006835	48	3.99334
coleps_hirtus_00006836	91	13.4021
coleps_hirtus_00007437	12	4.72441
coleps_hirtus_00007781	39	3.2636
coleps_hirtus_00007778	130	7.20621
coleps_hirtus_00007958	0	0
coleps_hirtus_00007964	52	6.23501
coleps_hirtus_00006287	102	6.12245
coleps_hirtus_00007517	80	16.7015
coleps_hirtus_00007518	113	6.35546
coleps_hirtus_00007520	20	1.76678
coleps_hirtus_00007827	29	14.5
coleps_hirtus_00007486	17	4.94186
coleps_hirtus_00007013	38	20
coleps_hirtus_00006819	0	0
coleps_hirtus_00006827	0	0
coleps_hirtus_00006665	62	13.0252
coleps_hirtus_00008112	11	0.717547
coleps_hirtus_00007335	0	0
coleps_hirtus_00007265	34	2.85474
coleps_hirtus_00007548	247	10.1604
coleps_hirtus_00006541	72	12.4783
coleps_hirtus_00007061	0	0
coleps_hirtus_00007855	28	4.40945
coleps_hirtus_00007844	23	3.13779
coleps_hirtus_00006961	11	9.73451
coleps_hirtus_00007375	170	8.97098
coleps_hirtus_00007371	257	39.4777
coleps_hirtus_00007373	38	7.63052
coleps_hirtus_00006418	0	0
coleps_hirtus_00006430	0	0
coleps_hirtus_00007525	89	3.9311
coleps_hirtus_00008069	149	6.69663
coleps_hirtus_00008074	116	13.7767
coleps_hirtus_00007306	25	19.685
coleps_hirtus_00007305	11	1.72684
coleps_hirtus_00007304	39	7.03971
coleps_hirtus_00006581	216	15.4176
coleps_hirtus_00007886	64	4.23561
coleps_hirtus_00006434	33	12.5954
coleps_hirtus_00006439	25	13.369
coleps_hirtus_00007762	33	9.70588
coleps_hirtus_00006599	48	8.90538
coleps_hirtus_00006561	75	7.36016
coleps_hirtus_00007405	61	8.46047
coleps_hirtus_00008670	34	7.21868
coleps_hirtus_00008673	14	8.04598
coleps_hirtus_00009404	22	19.8198
coleps_hirtus_00008158	77	4.14424
coleps_hirtus_00008161	34	29.5652
coleps_hirtus_00009249	44	3.96396
coleps_hirtus_00008953	27	2.85111
coleps_hirtus_00009423	85	7.07744
coleps_hirtus_00009013	32	3.78698
coleps_hirtus_00008282	39	2.72727
coleps_hirtus_00008281	20	2.40674
coleps_hirtus_00008273	39	8.82353
coleps_hirtus_00009539	0	0
coleps_hirtus_00009535	21	2.95775
coleps_hirtus_00009142	69	8.11765
coleps_hirtus_00009148	54	48.6486
coleps_hirtus_00008128	27	4.38312
coleps_hirtus_00008236	241	8.29319
coleps_hirtus_00008411	58	15.6334
coleps_hirtus_00008401	69	6.2387
coleps_hirtus_00008405	46	8.81226
coleps_hirtus_00008406	0	0
coleps_hirtus_00009230	11	1.66415
coleps_hirtus_00009231	54	4.27215
coleps_hirtus_00009447	0	0
coleps_hirtus_00009289	146	9.21717
coleps_hirtus_00009287	0	0
coleps_hirtus_00008473	0	0
coleps_hirtus_00008841	101	5.54032
coleps_hirtus_00008646	26	3.00231
coleps_hirtus_00009471	0	0
coleps_hirtus_00009278	0	0
coleps_hirtus_00009279	18	3.91304
coleps_hirtus_00009286	30	6.43777
coleps_hirtus_00009491	0	0
coleps_hirtus_00008205	147	10.4403
coleps_hirtus_00008139	64	9.38416
coleps_hirtus_00008133	59	9.03522
coleps_hirtus_00009519	0	0
coleps_hirtus_00009520	15	4.60123
coleps_hirtus_00009522	44	5.03432
coleps_hirtus_00008634	0	0
coleps_hirtus_00008635	12	4.24028
coleps_hirtus_00008632	12	3.08483
coleps_hirtus_00008833	62	3.61516
coleps_hirtus_00009106	50	14.4509
coleps_hirtus_00009271	51	4.20445
coleps_hirtus_00009277	0	0
coleps_hirtus_00009206	41	2.60814
coleps_hirtus_00009503	93	5.45455
coleps_hirtus_00008150	96	6.54397
coleps_hirtus_00009164	8	1.87354
coleps_hirtus_00009168	35	7.04225
coleps_hirtus_00009160	70	31.9635
coleps_hirtus_00008727	65	3.5558
coleps_hirtus_00008608	25	5.68182
coleps_hirtus_00008789	12	6.97674
coleps_hirtus_00009363	17	3.5343
coleps_hirtus_00008887	138	8.91473
coleps_hirtus_00008707	28	9.33333
coleps_hirtus_00008708	120	9.73236
coleps_hirtus_00009028	40	6.25
coleps_hirtus_00008862	115	5.17785
coleps_hirtus_00008861	100	5.58036
coleps_hirtus_00008858	14	2.26904
coleps_hirtus_00008863	18	12
coleps_hirtus_00008656	91	8.89541
coleps_hirtus_00009505	39	2.22349
coleps_hirtus_00009477	64	10.9966
coleps_hirtus_00009476	22	8.83534
coleps_hirtus_00008747	78	16.9565
coleps_hirtus_00008427	0	0
coleps_hirtus_00008343	24	5.52995
coleps_hirtus_00008351	48	16.609
coleps_hirtus_00008353	38	4.3379
coleps_hirtus_00008352	71	14.7609
coleps_hirtus_00009330	66	10.443
coleps_hirtus_00009335	15	4.22535
coleps_hirtus_00009337	44	6.23229
coleps_hirtus_00009186	51	13.7466
coleps_hirtus_00008965	19	6.48464
coleps_hirtus_00008934	91	7.22222
coleps_hirtus_00008935	67	7.13525
coleps_hirtus_00008549	58	3.93754
coleps_hirtus_00008548	0	0
coleps_hirtus_00008245	126	16.051
coleps_hirtus_00008912	43	7.45234
coleps_hirtus_00008917	16	6.55738
coleps_hirtus_00009322	10	3.25733
coleps_hirtus_00009023	0	0
coleps_hirtus_00009022	107	2.94199
coleps_hirtus_00009439	88	5.3301
coleps_hirtus_00008894	45	8.94632
coleps_hirtus_00009703	46	20.1754
coleps_hirtus_00009704	0	0
coleps_hirtus_00009716	70	15.1515
coleps_hirtus_00010098	0	0
coleps_hirtus_00010955	39	3.52941
coleps_hirtus_00010611	0	0
coleps_hirtus_00010669	36	6.71642
coleps_hirtus_00010364	0	0
coleps_hirtus_00010367	98	16.6384
coleps_hirtus_00010361	6	1.2685
coleps_hirtus_00009727	159	6.35492
coleps_hirtus_00010759	108	7.66501
coleps_hirtus_00010756	86	8.26923
coleps_hirtus_00009833	0	0
coleps_hirtus_00010531	13	5.88235
coleps_hirtus_00009809	61	7.37606
coleps_hirtus_00010590	6	2.27273
coleps_hirtus_00010862	18	13.4328
coleps_hirtus_00009906	88	9.53413
coleps_hirtus_00010355	0	0
coleps_hirtus_00010202	15	3.91645
coleps_hirtus_00010204	99	4.72103
coleps_hirtus_00010134	17	2.76423
coleps_hirtus_00010401	34	6.37899
coleps_hirtus_00010714	64	6.65281
coleps_hirtus_00010713	0	0
coleps_hirtus_00010276	39	7.51445
coleps_hirtus_00010940	15	9.14634
coleps_hirtus_00010939	23	5.20362
coleps_hirtus_00011025	176	10.3529
coleps_hirtus_00011018	11	1.57368
coleps_hirtus_00009743	20	5.74713
coleps_hirtus_00010772	56	4.68227
coleps_hirtus_00010349	30	6.06061
coleps_hirtus_00010119	80	6.92042
coleps_hirtus_00010053	85	4.79684
coleps_hirtus_00010411	23	5.67901
coleps_hirtus_00010063	77	8.13094
coleps_hirtus_00010059	17	8.80829
coleps_hirtus_00010816	18	6.04027
coleps_hirtus_00010557	0	0
coleps_hirtus_00010558	19	7.45098
coleps_hirtus_00010313	0	0
coleps_hirtus_00010466	70	5.71895
coleps_hirtus_00010390	48	8.48057
coleps_hirtus_00010885	0	0
coleps_hirtus_00010887	112	12.3484
coleps_hirtus_00010890	10	0.68918
coleps_hirtus_00010566	174	6.73635
coleps_hirtus_00010152	49	2.19239
coleps_hirtus_00010151	115	5.29466
coleps_hirtus_00009967	14	13.5922
coleps_hirtus_00009968	25	18.3824
coleps_hirtus_00009972	87	7.98898
coleps_hirtus_00010418	5	0.577367
coleps_hirtus_00010382	0	0
coleps_hirtus_00011105	33	7.93269
coleps_hirtus_00011110	26	7.78443
coleps_hirtus_00009857	36	3.66972
coleps_hirtus_00010662	35	4.44727
coleps_hirtus_00010656	9	3.7037
coleps_hirtus_00010660	65	7.31982
coleps_hirtus_00010657	0	0
coleps_hirtus_00010092	0	0
coleps_hirtus_00010094	65	8.63214
coleps_hirtus_00011015	22	6.66667
coleps_hirtus_00011017	23	3.44311
coleps_hirtus_00010979	11	3.57143
coleps_hirtus_00011126	27	5.6962
coleps_hirtus_00011129	30	6.91244
coleps_hirtus_00009784	16	1.97287
coleps_hirtus_00010994	67	8.8274
coleps_hirtus_00010803	37	6.58363
coleps_hirtus_00010807	0	0
coleps_hirtus_00010507	12	7.94702
coleps_hirtus_00010929	129	12.2044
coleps_hirtus_00010926	88	8.69565
coleps_hirtus_00011031	40	2.37954
coleps_hirtus_00009796	73	4.72186
coleps_hirtus_00010882	63	10.4478
coleps_hirtus_00010883	100	6.32511
coleps_hirtus_00009996	13	2.00927
coleps_hirtus_00009883	22	3.25444
coleps_hirtus_00010331	139	6.31244
coleps_hirtus_00010327	17	1.69661
coleps_hirtus_00011090	106	10.7833
coleps_hirtus_00011091	25	1.74095
coleps_hirtus_00010022	65	12.0818
coleps_hirtus_00010068	34	2.90598
coleps_hirtus_00010078	87	7.28033
coleps_hirtus_00011002	43	6.37982
coleps_hirtus_00011001	43	6.96921
coleps_hirtus_00011003	0	0
coleps_hirtus_00011135	10	2.01613
coleps_hirtus_00011317	44	8.0292
coleps_hirtus_00012103	94	8.11744
coleps_hirtus_00011276	46	7.14286
coleps_hirtus_00012314	9	2.08333
coleps_hirtus_00012313	0	0
coleps_hirtus_00011892	64	9.66767
coleps_hirtus_00011762	70	7.5431
coleps_hirtus_00011765	57	8.4195
coleps_hirtus_00011180	57	9.14928
coleps_hirtus_00011612	29	5.83501
coleps_hirtus_00012044	0	0
coleps_hirtus_00011412	31	8.37838
coleps_hirtus_00011771	47	7.32087
coleps_hirtus_00012199	36	9.67742
coleps_hirtus_00011462	104	13.5593
coleps_hirtus_00011463	11	4.62185
coleps_hirtus_00011465	30	4.17246
coleps_hirtus_00011391	50	3.0525
coleps_hirtus_00011390	31	5.54562
coleps_hirtus_00011958	12	4.66926
coleps_hirtus_00011665	62	6.47858
coleps_hirtus_00012098	132	10.628
coleps_hirtus_00011812	24	17.7778
coleps_hirtus_00011816	83	4.59579
coleps_hirtus_00012369	16	2.64901
coleps_hirtus_00012370	17	4.3038
coleps_hirtus_00012391	30	1.61031
coleps_hirtus_00011776	28	15.5556
coleps_hirtus_00011383	198	8.34387
coleps_hirtus_00011638	16	6.58436
coleps_hirtus_00011636	8	3.92157
coleps_hirtus_00011793	27	4.41899
coleps_hirtus_00011258	26	4.34057
coleps_hirtus_00012354	15	1.94553
coleps_hirtus_00011923	9	2.5788
coleps_hirtus_00012135	35	3.85463
coleps_hirtus_00011669	101	15.7321
coleps_hirtus_00011675	22	2.18688
coleps_hirtus_00011668	11	2.50569
coleps_hirtus_00011670	90	5.66038
coleps_hirtus_00011528	0	0
coleps_hirtus_00011527	0	0
coleps_hirtus_00012384	32	3.68239
coleps_hirtus_00011999	171	7.94241
coleps_hirtus_00011996	94	3.95124
coleps_hirtus_00012347	212	9.52809
coleps_hirtus_00011558	0	0
coleps_hirtus_00011549	54	10.7784
coleps_hirtus_00011556	35	12.9151
coleps_hirtus_00011613	0	0
coleps_hirtus_00011615	16	6.01504
coleps_hirtus_00011220	53	4.46504
coleps_hirtus_00011934	110	6.17284
coleps_hirtus_00012311	62	10.0649
coleps_hirtus_00012117	58	11.3949
coleps_hirtus_00011207	22	2.87958
coleps_hirtus_00011985	58	4.2836
coleps_hirtus_00011889	18	2.99501
coleps_hirtus_00011840	203	7.24224
coleps_hirtus_00012085	178	11.7569
coleps_hirtus_00011711	53	4.42774
coleps_hirtus_00011409	16	2.92505
coleps_hirtus_00012212	0	0
coleps_hirtus_00012214	35	4.19664
coleps_hirtus_00011186	150	9.28218
coleps_hirtus_00011184	55	4.04412
coleps_hirtus_00011744	85	12.8788
coleps_hirtus_00011953	45	5.03919
coleps_hirtus_00011311	26	5.75221
coleps_hirtus_00011678	134	6.75403
coleps_hirtus_00012360	12	2.9484
coleps_hirtus_00012505	27	5.56701
coleps_hirtus_00012506	0	0
coleps_hirtus_00012643	85	6.30096
coleps_hirtus_00013118	48	8.46561
coleps_hirtus_00013122	122	6.33766
coleps_hirtus_00012567	0	0
coleps_hirtus_00012571	0	0
coleps_hirtus_00012601	47	5.0592
coleps_hirtus_00012466	13	2.42991
coleps_hirtus_00013149	24	6.13811
coleps_hirtus_00013344	17	1.15254
coleps_hirtus_00013412	14	4.375
coleps_hirtus_00012660	40	7.19424
coleps_hirtus_00012661	24	4.2328
coleps_hirtus_00013099	88	13.1934
coleps_hirtus_00013096	30	5.59701
coleps_hirtus_00013307	100	14.4718
coleps_hirtus_00013431	14	2.2293
coleps_hirtus_00012479	0	0
coleps_hirtus_00013247	8	1.44404
coleps_hirtus_00013082	54	10.6719
coleps_hirtus_00013089	52	9.70149
coleps_hirtus_00013282	29	8.70871
coleps_hirtus_00012682	75	9.86842
coleps_hirtus_00013267	0	0
coleps_hirtus_00013276	0	0
coleps_hirtus_00012965	0	0
coleps_hirtus_00012431	17	18.2796
coleps_hirtus_00013026	14	2.32945
coleps_hirtus_00013456	0	0
coleps_hirtus_00013113	12	7.10059
coleps_hirtus_00013182	36	4.74934
coleps_hirtus_00012530	0	0
coleps_hirtus_00013331	0	0
coleps_hirtus_00013332	12	1.43541
coleps_hirtus_00012399	107	6.07955
coleps_hirtus_00013298	13	0.655903
coleps_hirtus_00012763	23	1.72543
coleps_hirtus_00012650	141	7.62987
coleps_hirtus_00013494	27	5.34653
coleps_hirtus_00012574	50	2.6738
coleps_hirtus_00012435	0	0
coleps_hirtus_00012442	24	6.53951
coleps_hirtus_00012868	47	12.3684
coleps_hirtus_00012731	10	1.65563
coleps_hirtus_00012419	0	0
coleps_hirtus_00012984	0	0
coleps_hirtus_00012842	13	13.2653
coleps_hirtus_00013406	58	11.2621
coleps_hirtus_00013405	6	2.51046
coleps_hirtus_00012898	42	3.78038
coleps_hirtus_00013321	72	9.94475
coleps_hirtus_00013322	18	3.59281
coleps_hirtus_00013064	225	4.71007
coleps_hirtus_00013063	97	16.6954
coleps_hirtus_00013010	50	1.755
coleps_hirtus_00013578	28	4.4374
coleps_hirtus_00014435	13	1.9432
coleps_hirtus_00014331	52	2.95455
coleps_hirtus_00013778	155	9.91683
coleps_hirtus_00013779	51	11.8056
coleps_hirtus_00013607	14	10.6061
coleps_hirtus_00014102	99	3.69265
coleps_hirtus_00013664	0	0
coleps_hirtus_00013916	120	5.4225
coleps_hirtus_00014128	15	13.5135
coleps_hirtus_00014059	13	2.7897
coleps_hirtus_00014062	0	0
coleps_hirtus_00014325	90	4.6344
coleps_hirtus_00013630	18	4.36893
coleps_hirtus_00014507	20	3.4662
coleps_hirtus_00013682	139	5.75808
coleps_hirtus_00013974	102	24.3437
coleps_hirtus_00014037	23	3.28103
coleps_hirtus_00013908	0	0
coleps_hirtus_00013880	73	6.94577
coleps_hirtus_00013883	0	0
coleps_hirtus_00013885	30	7.14286
coleps_hirtus_00014199	24	2.35756
coleps_hirtus_00013522	0	0
coleps_hirtus_00013772	109	4.29641
coleps_hirtus_00013801	11	1.53203
coleps_hirtus_00013798	0	0
coleps_hirtus_00014447	45	4.99445
coleps_hirtus_00014144	11	3.38462
coleps_hirtus_00013828	108	4.09556
coleps_hirtus_00014367	64	4.04296
coleps_hirtus_00014368	14	3.15315
coleps_hirtus_00013604	99	3.96476
coleps_hirtus_00013605	48	20.8696
coleps_hirtus_00013635	183	7.63454
coleps_hirtus_00013634	65	3.74208
coleps_hirtus_00013972	0	0
coleps_hirtus_00014189	55	8.82825
coleps_hirtus_00014353	178	9.73742
coleps_hirtus_00014408	16	2.52366
coleps_hirtus_00014415	0	0
coleps_hirtus_00014407	19	5.84615
coleps_hirtus_00013794	135	8.0405
coleps_hirtus_00013728	40	5.92593
coleps_hirtus_00014171	0	0
coleps_hirtus_00013675	95	2.87617
coleps_hirtus_00013851	148	6.39862
coleps_hirtus_00014420	28	1.56425
coleps_hirtus_00014421	35	3.94144
coleps_hirtus_00013836	28	1.57746
coleps_hirtus_00013834	33	3.75854
coleps_hirtus_00015050	0	0
coleps_hirtus_00015358	12	4.27046
coleps_hirtus_00014689	52	7.7961
coleps_hirtus_00015448	0	0
coleps_hirtus_00015094	11	2.43363
coleps_hirtus_00015200	42	7.96964
coleps_hirtus_00014856	47	8.28924
coleps_hirtus_00014667	39	5.02577
coleps_hirtus_00015244	63	7.24138
coleps_hirtus_00014611	11	2.66344
coleps_hirtus_00014791	22	8.08824
coleps_hirtus_00015147	145	9.03427
coleps_hirtus_00015145	0	0
coleps_hirtus_00015146	77	3.75244
coleps_hirtus_00014530	55	4.59098
coleps_hirtus_00014994	89	10.2771
coleps_hirtus_00014751	9	2.13777
coleps_hirtus_00015027	0	0
coleps_hirtus_00015153	0	0
coleps_hirtus_00014795	22	3.85965
coleps_hirtus_00014798	88	6.26781
coleps_hirtus_00015217	92	5.51559
coleps_hirtus_00015397	131	5.9276
coleps_hirtus_00015399	125	6.01251
coleps_hirtus_00015433	12	4.8
coleps_hirtus_00015430	0	0
coleps_hirtus_00015424	0	0
coleps_hirtus_00015423	0	0
coleps_hirtus_00014539	25	5.61798
coleps_hirtus_00015311	42	3.58974
coleps_hirtus_00015275	14	5.32319
coleps_hirtus_00015271	125	6.85307
coleps_hirtus_00015273	147	8.08136
coleps_hirtus_00014601	51	4.5781
coleps_hirtus_00014603	7	0.538048
coleps_hirtus_00014554	71	21.2575
coleps_hirtus_00014556	50	2.24417
coleps_hirtus_00015104	84	4.74308
coleps_hirtus_00015203	94	3.88109
coleps_hirtus_00015475	37	3.25704
coleps_hirtus_00015049	70	3.71747
coleps_hirtus_00015144	26	4.17335
coleps_hirtus_00014727	118	14.2684
coleps_hirtus_00014922	42	2.2187
coleps_hirtus_00014880	10	3.59712
coleps_hirtus_00015085	0	0
coleps_hirtus_00014564	34	3.61702
coleps_hirtus_00015441	11	1.46082
coleps_hirtus_00015089	49	3.54559
coleps_hirtus_00015380	18	10.6509
coleps_hirtus_00015338	85	6.04982
coleps_hirtus_00015110	10	2.14592
coleps_hirtus_00015166	37	5.04775
coleps_hirtus_00015097	17	3.51967
coleps_hirtus_00015375	111	9.3199
coleps_hirtus_00015604	11	7.43243
coleps_hirtus_00015603	39	1.72566
coleps_hirtus_00016225	45	6.27615
coleps_hirtus_00015792	20	1.35962
coleps_hirtus_00015542	173	3.66293
coleps_hirtus_00015915	115	7.52126
coleps_hirtus_00015949	15	2.7027
coleps_hirtus_00015962	35	2.15783
coleps_hirtus_00016247	76	3.28862
coleps_hirtus_00016249	38	3.75865
coleps_hirtus_00015939	33	4.29129
coleps_hirtus_00016039	47	9.30693
coleps_hirtus_00016341	51	22.1739
coleps_hirtus_00016203	0	0
coleps_hirtus_00016183	14	3.40633
coleps_hirtus_00015658	28	3.07355
coleps_hirtus_00015662	90	5.55213
coleps_hirtus_00015576	62	4.06291
coleps_hirtus_00015774	45	2.62085
coleps_hirtus_00015775	0	0
coleps_hirtus_00016149	0	0
coleps_hirtus_00016071	70	2.96736
coleps_hirtus_00015594	0	0
coleps_hirtus_00015495	34	3.92157
coleps_hirtus_00015523	108	8.20669
coleps_hirtus_00016006	18	5.6962
coleps_hirtus_00015999	17	3.35306
coleps_hirtus_00016127	0	0
coleps_hirtus_00015609	19	2.96412
coleps_hirtus_00016079	0	0
coleps_hirtus_00016074	42	9.50226
coleps_hirtus_00016361	38	3.946
coleps_hirtus_00015704	43	6.65635
coleps_hirtus_00015753	23	2.45203
coleps_hirtus_00015555	0	0
coleps_hirtus_00016352	49	4.52447
coleps_hirtus_00015897	22	2.50855
coleps_hirtus_00015540	40	3.96432
coleps_hirtus_00015539	37	4.44178
coleps_hirtus_00015541	39	2.9771
coleps_hirtus_00016069	0	0
coleps_hirtus_00015831	0	0
coleps_hirtus_00015626	48	13.7931
coleps_hirtus_00016266	54	3.29872
coleps_hirtus_00016026	0	0
coleps_hirtus_00015561	36	3.8835
coleps_hirtus_00016755	16	4.62428
coleps_hirtus_00016838	114	5.22936
coleps_hirtus_00017082	0	0
coleps_hirtus_00017010	34	3.85488
coleps_hirtus_00016891	13	0.935252
coleps_hirtus_00016890	0	0
coleps_hirtus_00016801	24	5.64706
coleps_hirtus_00017049	24	13.5593
coleps_hirtus_00016761	17	15.8879
coleps_hirtus_00016765	13	2.73684
coleps_hirtus_00016506	28	5.61122
coleps_hirtus_00017209	55	4.52303
coleps_hirtus_00016533	6	4.65116
coleps_hirtus_00016913	0	0
coleps_hirtus_00017030	63	5.44041
coleps_hirtus_00016510	182	8.10329
coleps_hirtus_00016742	0	0
coleps_hirtus_00016430	7	2.84553
coleps_hirtus_00016399	38	4.78589
coleps_hirtus_00016980	0	0
coleps_hirtus_00016788	11	2.12355
coleps_hirtus_00016748	60	3.96825
coleps_hirtus_00016934	82	5.02143
coleps_hirtus_00016936	35	15.625
coleps_hirtus_00017195	102	10.6361
coleps_hirtus_00016465	168	5.20124
coleps_hirtus_00016665	89	4.2381
coleps_hirtus_00017184	0	0
coleps_hirtus_00016489	102	5.68879
coleps_hirtus_00016487	15	1.61812
coleps_hirtus_00017145	26	7.06522
coleps_hirtus_00016651	26	5.13834
coleps_hirtus_00016394	106	20.5029
coleps_hirtus_00017127	66	4.40882
coleps_hirtus_00017125	154	6.58401
coleps_hirtus_00016957	12	1.48515
coleps_hirtus_00016829	29	4.76974
coleps_hirtus_00016689	23	5.80808
coleps_hirtus_00016645	50	12.8866
coleps_hirtus_00016628	205	8.87446
coleps_hirtus_00016655	43	16.5385
coleps_hirtus_00016595	0	0
coleps_hirtus_00016561	51	7.45614
coleps_hirtus_00016637	0	0
coleps_hirtus_00017008	15	7.61421
coleps_hirtus_00016714	15	3.386
coleps_hirtus_00016716	13	5.5794
coleps_hirtus_00017154	54	23.0769
coleps_hirtus_00017157	113	6.76647
coleps_hirtus_00017507	0	0
coleps_hirtus_00017599	0	0
coleps_hirtus_00017779	41	23.2955
coleps_hirtus_00017739	14	3.87812
coleps_hirtus_00017311	13	4.81481
coleps_hirtus_00017411	37	2.30386
coleps_hirtus_00017991	24	4.50281
coleps_hirtus_00017318	50	7.44048
coleps_hirtus_00017319	104	6.76643
coleps_hirtus_00017320	82	6.85619
coleps_hirtus_00017797	60	6.93642
coleps_hirtus_00017769	167	7.1398
coleps_hirtus_00017581	25	7.06215
coleps_hirtus_00017826	0	0
coleps_hirtus_00017812	14	3.31754
coleps_hirtus_00018010	39	2.33953
coleps_hirtus_00017643	0	0
coleps_hirtus_00017559	40	8.01603
coleps_hirtus_00017341	9	2.1327
coleps_hirtus_00017701	165	7.18641
coleps_hirtus_00017703	105	5.91549
coleps_hirtus_00017324	0	0
coleps_hirtus_00017898	105	3.64204
coleps_hirtus_00017370	29	4.13695
coleps_hirtus_00017264	0	0
coleps_hirtus_00017615	36	4.87805
coleps_hirtus_00017616	0	0
coleps_hirtus_00017799	0	0
coleps_hirtus_00017965	64	9.66767
coleps_hirtus_00017687	23	11.8557
coleps_hirtus_00017365	40	4.72255
coleps_hirtus_00017948	15	6.94444
coleps_hirtus_00018005	0	0
coleps_hirtus_00018006	52	8.09969
coleps_hirtus_00017293	26	4.91493
coleps_hirtus_00017891	131	8.56769
coleps_hirtus_00017893	124	5.68286
coleps_hirtus_00017816	17	1.72065
coleps_hirtus_00017498	94	3.91993
coleps_hirtus_00017302	9	2.82132
coleps_hirtus_00017682	0	0
coleps_hirtus_00017679	39	2.62273
coleps_hirtus_00018001	28	3.34129
coleps_hirtus_00017243	45	5.43478
coleps_hirtus_00017244	11	1.84564
coleps_hirtus_00017313	102	10.8051
coleps_hirtus_00017678	137	6.90176
coleps_hirtus_00017676	23	3.71567
coleps_hirtus_00017296	15	1.94301
coleps_hirtus_00017923	62	8.21192
coleps_hirtus_00017281	12	2.45399
coleps_hirtus_00017788	0	0
coleps_hirtus_00018394	14	4.34783
coleps_hirtus_00018182	90	12.2117
coleps_hirtus_00018450	12	4.08163
coleps_hirtus_00018340	27	4.00593
coleps_hirtus_00018307	11	1.47059
coleps_hirtus_00018303	41	12.0944
coleps_hirtus_00018169	20	2.31214
coleps_hirtus_00018167	25	20
coleps_hirtus_00018386	0	0
coleps_hirtus_00018143	12	3.24324
coleps_hirtus_00018571	50	7.01262
coleps_hirtus_00018308	27	10.1504
coleps_hirtus_00018323	14	7.73481
coleps_hirtus_00018159	95	6.88905
coleps_hirtus_00018467	90	4.19776
coleps_hirtus_00018465	26	9.02778
coleps_hirtus_00018274	10	3.26797
coleps_hirtus_00018271	172	10.6634
coleps_hirtus_00018179	72	3.54331
coleps_hirtus_00018284	11	2.85714
coleps_hirtus_00018283	38	6.35452
coleps_hirtus_00018359	79	4.87053
coleps_hirtus_00018035	0	0
coleps_hirtus_00018632	130	7.13893
coleps_hirtus_00018542	16	9.58084
coleps_hirtus_00018703	26	7.80781
coleps_hirtus_00018054	12	4.24028
coleps_hirtus_00018056	9	2.07852
coleps_hirtus_00018629	0	0
coleps_hirtus_00018170	16	9.46746
coleps_hirtus_00018723	69	14.7436
coleps_hirtus_00018721	70	3.66876
coleps_hirtus_00018403	19	2.9595
coleps_hirtus_00018291	141	8.65031
coleps_hirtus_00018637	15	2.5641
coleps_hirtus_00018636	12	0.934579
coleps_hirtus_00018634	37	3.54746
coleps_hirtus_00019396	12	4.31655
coleps_hirtus_00018975	0	0
coleps_hirtus_00019052	35	3.54251
coleps_hirtus_00019054	29	3.62047
coleps_hirtus_00018808	25	7.12251
coleps_hirtus_00018807	8	1.0929
coleps_hirtus_00018809	19	2.77778
coleps_hirtus_00019223	101	5.67735
coleps_hirtus_00019204	70	8.55746
coleps_hirtus_00019101	63	28.8991
coleps_hirtus_00019098	101	5.84491
coleps_hirtus_00019385	61	5.16074
coleps_hirtus_00018843	75	10.3022
coleps_hirtus_00019314	0	0
coleps_hirtus_00018766	89	9.67391
coleps_hirtus_00018993	40	3.00075
coleps_hirtus_00018871	20	2.01816
coleps_hirtus_00018759	52	2.42086
coleps_hirtus_00019381	72	13.8996
coleps_hirtus_00019382	12	2.3622
coleps_hirtus_00019383	14	2.7451
coleps_hirtus_00019257	109	6.61809
coleps_hirtus_00019256	21	4.88372
coleps_hirtus_00019258	0	0
coleps_hirtus_00019067	10	0.723589
coleps_hirtus_00019400	31	4.19486
coleps_hirtus_00018782	25	3.40136
coleps_hirtus_00019280	41	2.91607
coleps_hirtus_00018905	33	3.38115
coleps_hirtus_00019182	88	5.10441
coleps_hirtus_00019001	59	15.3646
coleps_hirtus_00018998	14	12.844
coleps_hirtus_00018963	105	6.98138
coleps_hirtus_00018964	10	1.79856
coleps_hirtus_00019364	61	5.89942
coleps_hirtus_00019046	126	5.95182
coleps_hirtus_00018742	19	5.919
coleps_hirtus_00019007	21	6.5625
coleps_hirtus_00018953	13	2.81996
coleps_hirtus_00018769	0	0
coleps_hirtus_00018814	0	0
coleps_hirtus_00018815	0	0
coleps_hirtus_00018730	12	1.52866
coleps_hirtus_00018944	167	4.67394
coleps_hirtus_00019624	76	12.3779
coleps_hirtus_00019983	0	0
coleps_hirtus_00019631	23	2.3023
coleps_hirtus_00019932	103	6.16397
coleps_hirtus_00019946	11	18.6441
coleps_hirtus_00019966	146	5.33041
coleps_hirtus_00019505	33	3.38115
coleps_hirtus_00019816	111	6.21849
coleps_hirtus_00019820	17	25
coleps_hirtus_00020037	0	0
coleps_hirtus_00020034	0	0
coleps_hirtus_00019564	12	4.21053
coleps_hirtus_00019642	53	9.29825
coleps_hirtus_00019641	18	3.60721
coleps_hirtus_00019935	0	0
coleps_hirtus_00019544	12	6.97674
coleps_hirtus_00019976	19	9.00474
coleps_hirtus_00019960	14	2.42215
coleps_hirtus_00019579	12	3.35196
coleps_hirtus_00019751	37	12.7148
coleps_hirtus_00020058	25	2.05255
coleps_hirtus_00019638	41	2.50153
coleps_hirtus_00019640	21	8.13953
coleps_hirtus_00019808	76	6.99172
coleps_hirtus_00020000	51	9.42699
coleps_hirtus_00019528	30	9.31677
coleps_hirtus_00019654	34	5.96491
coleps_hirtus_00019656	12	6.09137
coleps_hirtus_00019657	41	3.84615
coleps_hirtus_00019794	24	5.15021
coleps_hirtus_00019899	37	7.52033
coleps_hirtus_00019787	51	7.03448
coleps_hirtus_00019788	73	7.15686
coleps_hirtus_00020107	0	0
coleps_hirtus_00020582	15	3.6855
coleps_hirtus_00020635	0	0
coleps_hirtus_00020068	0	0
coleps_hirtus_00020482	0	0
coleps_hirtus_00020481	27	9.375
coleps_hirtus_00020172	110	5.15706
coleps_hirtus_00020171	46	8.22898
coleps_hirtus_00020643	59	5.88235
coleps_hirtus_00020644	53	6.48715
coleps_hirtus_00020656	153	6.3354
coleps_hirtus_00020374	9	2.44565
coleps_hirtus_00020326	73	3.99781
coleps_hirtus_00020539	193	6.68514
coleps_hirtus_00020069	57	3.24048
coleps_hirtus_00020498	66	4.17193
coleps_hirtus_00020579	22	3.88693
coleps_hirtus_00020530	81	22.0708
coleps_hirtus_00020284	0	0
coleps_hirtus_00020285	59	3.59318
coleps_hirtus_00020060	0	0
coleps_hirtus_00020651	11	1.49864
coleps_hirtus_00020531	164	7.87704
coleps_hirtus_00020414	0	0
coleps_hirtus_00020207	0	0
coleps_hirtus_00020208	0	0
coleps_hirtus_00020112	34	1.94508
coleps_hirtus_00020503	108	7.03125
coleps_hirtus_00020125	86	5.03808
coleps_hirtus_00020330	11	1.55807
coleps_hirtus_00020142	0	0
coleps_hirtus_00020138	76	4.95114
coleps_hirtus_00020346	30	8.21918
coleps_hirtus_00020188	0	0
coleps_hirtus_00020553	14	13.4615
coleps_hirtus_00020552	0	0
coleps_hirtus_00020213	18	2.53521
coleps_hirtus_00020118	6	2.65487
coleps_hirtus_00021190	11	5.88235
coleps_hirtus_00020858	0	0
coleps_hirtus_00020928	107	10.9072
coleps_hirtus_00020939	44	2.76208
coleps_hirtus_00021208	125	7.12657
coleps_hirtus_00021074	26	1.21325
coleps_hirtus_00020729	11	7.74648
coleps_hirtus_00020832	139	7.48922
coleps_hirtus_00021091	0	0
coleps_hirtus_00020813	43	9.26724
coleps_hirtus_00020810	0	0
coleps_hirtus_00020875	49	7.94165
coleps_hirtus_00020877	38	11.4114
coleps_hirtus_00020992	0	0
coleps_hirtus_00020988	53	12.1839
coleps_hirtus_00021133	83	6.00145
coleps_hirtus_00021203	11	1.43416
coleps_hirtus_00020842	76	10.0662
coleps_hirtus_00021029	16	3.16832
coleps_hirtus_00020863	29	8.60534
coleps_hirtus_00020735	0	0
coleps_hirtus_00020683	123	14.6603
coleps_hirtus_00020951	113	4.62546
coleps_hirtus_00020757	38	9.5
coleps_hirtus_00021140	51	4.23237
coleps_hirtus_00021139	34	5.78231
coleps_hirtus_00021008	21	10.3448
coleps_hirtus_00021456	163	8.02956
coleps_hirtus_00021432	0	0
coleps_hirtus_00021353	23	14.557
coleps_hirtus_00021411	95	8.42199
coleps_hirtus_00021589	109	4.68817
coleps_hirtus_00021457	100	9.33707
coleps_hirtus_00021765	0	0
coleps_hirtus_00021475	0	0
coleps_hirtus_00021347	60	11.5607
coleps_hirtus_00021348	31	4.5388
coleps_hirtus_00021542	52	8.24089
coleps_hirtus_00021418	78	11.3208
coleps_hirtus_00021419	69	4.94269
coleps_hirtus_00021588	24	1.80859
coleps_hirtus_00021514	26	0.95064
coleps_hirtus_00021629	14	2.33333
coleps_hirtus_00021283	10	1.27065
coleps_hirtus_00021657	12	1.64609
coleps_hirtus_00021704	0	0
coleps_hirtus_00021705	11	1.86441
coleps_hirtus_00021636	10	5.2356
coleps_hirtus_00021485	35	12.5448
coleps_hirtus_00021770	0	0
coleps_hirtus_00021298	14	11.5702
coleps_hirtus_00021352	87	7.95974
coleps_hirtus_00021638	55	3.50989
coleps_hirtus_00021534	8	2.90909
coleps_hirtus_00021482	11	4.52675
coleps_hirtus_00021483	0	0
coleps_hirtus_00021546	14	3.7234
coleps_hirtus_00022227	88	13.8148
coleps_hirtus_00022204	26	6.13208
coleps_hirtus_00021990	0	0
coleps_hirtus_00022003	58	12.4197
coleps_hirtus_00021829	0	0
coleps_hirtus_00021847	27	3.54331
coleps_hirtus_00021873	27	8.5443
coleps_hirtus_00022209	16	4.26667
coleps_hirtus_00022013	43	17.7686
coleps_hirtus_00022116	36	15
coleps_hirtus_00022134	18	10.6509
coleps_hirtus_00021834	0	0
coleps_hirtus_00022099	12	3.3241
coleps_hirtus_00021931	12	3.83387
coleps_hirtus_00022271	48	5.38117
coleps_hirtus_00022067	9	2.73556
coleps_hirtus_00021959	50	6.29723
coleps_hirtus_00021979	0	0
coleps_hirtus_00021905	46	10.7981
coleps_hirtus_00022059	14	0.97561
coleps_hirtus_00021994	0	0
coleps_hirtus_00022142	17	6.71937
coleps_hirtus_00022039	0	0
coleps_hirtus_00021805	43	6.28655
coleps_hirtus_00022165	109	4.97944
coleps_hirtus_00022078	46	8.69565
coleps_hirtus_00022063	26	2.84153
coleps_hirtus_00021824	135	5.92885
coleps_hirtus_00022217	13	2.98851
coleps_hirtus_00022613	77	4.78558
coleps_hirtus_00022666	14	1.65094
coleps_hirtus_00022334	13	7.83133
coleps_hirtus_00022595	0	0
coleps_hirtus_00022373	0	0
coleps_hirtus_00022705	45	11.8734
coleps_hirtus_00022408	54	3.39196
coleps_hirtus_00022816	59	8.1044
coleps_hirtus_00022453	41	7.66355
coleps_hirtus_00022806	57	13.3178
coleps_hirtus_00022432	45	52.3256
coleps_hirtus_00022304	65	10.4502
coleps_hirtus_00022731	154	7.2573
coleps_hirtus_00022828	32	11.3879
coleps_hirtus_00022829	0	0
coleps_hirtus_00022345	90	5.81771
coleps_hirtus_00022623	142	6.70761
coleps_hirtus_00022732	0	0
coleps_hirtus_00022369	0	0
coleps_hirtus_00022581	61	11.9843
coleps_hirtus_00022775	89	5.92149
coleps_hirtus_00022759	20	4.97512
coleps_hirtus_00022745	33	13.6929
coleps_hirtus_00022638	102	7.88863
coleps_hirtus_00022315	132	8.58816
coleps_hirtus_00022394	0	0
coleps_hirtus_00022396	91	14.3082
coleps_hirtus_00022721	12	1.7341
coleps_hirtus_00022435	36	2.98507
coleps_hirtus_00022510	11	2.6764
coleps_hirtus_00022784	23	1.09108
coleps_hirtus_00023139	81	5.65642
coleps_hirtus_00023036	21	1.63679
coleps_hirtus_00023035	13	1.06645
coleps_hirtus_00023104	16	4.51977
coleps_hirtus_00023097	61	6.77026
coleps_hirtus_00023282	26	8.78378
coleps_hirtus_00022945	61	7.73131
coleps_hirtus_00023273	0	0
coleps_hirtus_00022915	0	0
coleps_hirtus_00023280	112	7.67649
coleps_hirtus_00023144	114	5.88843
coleps_hirtus_00022866	21	7.14286
coleps_hirtus_00023085	0	0
coleps_hirtus_00023275	35	4.02299
coleps_hirtus_00023019	20	3.94477
coleps_hirtus_00023018	52	4.7532
coleps_hirtus_00023240	110	9.25147
coleps_hirtus_00023110	0	0
coleps_hirtus_00022836	32	23.1884
coleps_hirtus_00022837	20	6.89655
coleps_hirtus_00022910	69	10.815
coleps_hirtus_00023187	32	6.46465
coleps_hirtus_00023075	54	3.86543
coleps_hirtus_00022914	114	6.98102
coleps_hirtus_00023251	40	15.1515
coleps_hirtus_00023360	28	20
coleps_hirtus_00023494	197	8.58388
coleps_hirtus_00023414	5	1.22249
coleps_hirtus_00023327	40	11.396
coleps_hirtus_00023714	11	6.96203
coleps_hirtus_00023467	26	2.65849
coleps_hirtus_00023473	14	0.848485
coleps_hirtus_00023441	94	3.8258
coleps_hirtus_00023661	12	2.44898
coleps_hirtus_00023721	0	0
coleps_hirtus_00023742	44	3.57724
coleps_hirtus_00023436	40	3.95257
coleps_hirtus_00023295	0	0
coleps_hirtus_00023644	0	0
coleps_hirtus_00023361	27	3.71901
coleps_hirtus_00023485	94	6.85631
coleps_hirtus_00023527	40	5.74713
coleps_hirtus_00023510	0	0
coleps_hirtus_00023736	36	5.59876
coleps_hirtus_00023725	12	8.21918
coleps_hirtus_00023343	35	7.49465
coleps_hirtus_00023652	28	2.96296
coleps_hirtus_00023739	38	6.12903
coleps_hirtus_00023633	0	0
coleps_hirtus_00023460	23	9.01961
coleps_hirtus_00023458	11	2.41758
coleps_hirtus_00023694	21	7.31707
coleps_hirtus_00023672	18	2.8169
coleps_hirtus_00023487	69	4.42308
coleps_hirtus_00023463	0	0
coleps_hirtus_00023369	99	4.95992
coleps_hirtus_00023585	21	10.5528
coleps_hirtus_00023688	45	23.6842
coleps_hirtus_00023689	12	5.71429
coleps_hirtus_00024100	40	5.56328
coleps_hirtus_00023766	110	7.24638
coleps_hirtus_00023764	77	16.7756
coleps_hirtus_00023854	0	0
coleps_hirtus_00023892	0	0
coleps_hirtus_00023787	44	6.71756
coleps_hirtus_00023790	53	12.8641
coleps_hirtus_00023961	0	0
coleps_hirtus_00023963	17	5.34591
coleps_hirtus_00023849	72	3.33333
coleps_hirtus_00024148	12	2.58065
coleps_hirtus_00024054	132	7.16612
coleps_hirtus_00024074	14	5.46875
coleps_hirtus_00023826	0	0
coleps_hirtus_00023808	99	7.14286
coleps_hirtus_00024026	0	0
coleps_hirtus_00023848	90	18.711
coleps_hirtus_00024458	43	8.36576
coleps_hirtus_00024317	39	4.48792
coleps_hirtus_00024558	49	7.32436
coleps_hirtus_00024556	92	5.08287
coleps_hirtus_00024426	64	3.89294
coleps_hirtus_00024221	19	2.2864
coleps_hirtus_00024474	12	3.68098
coleps_hirtus_00024525	49	9.45946
coleps_hirtus_00024441	0	0
coleps_hirtus_00024463	0	0
coleps_hirtus_00024470	13	7.87879
coleps_hirtus_00024529	19	6.16883
coleps_hirtus_00024387	37	7.21248
coleps_hirtus_00024331	0	0
coleps_hirtus_00024206	63	8.25688
coleps_hirtus_00024346	14	2.75049
coleps_hirtus_00024260	29	20.1389
coleps_hirtus_00024572	71	6.78776
coleps_hirtus_00024673	32	2.115
coleps_hirtus_00024949	78	5.99539
coleps_hirtus_00024624	106	5.59662
coleps_hirtus_00024924	126	10.0478
coleps_hirtus_00024730	12	2.32558
coleps_hirtus_00024806	21	4.86111
coleps_hirtus_00024604	37	11.0448
coleps_hirtus_00024663	216	12.6464
coleps_hirtus_00024803	0	0
coleps_hirtus_00024802	11	3.50318
coleps_hirtus_00024779	123	7.14701
coleps_hirtus_00024793	0	0
coleps_hirtus_00024684	27	6.81818
coleps_hirtus_00024676	56	4.04332
coleps_hirtus_00024675	18	10.1695
coleps_hirtus_00024625	37	4.67172
coleps_hirtus_00024609	11	2.88714
coleps_hirtus_00024815	20	4.84262
coleps_hirtus_00024813	0	0
coleps_hirtus_00024735	47	7.78146
coleps_hirtus_00024745	0	0
coleps_hirtus_00024655	25	2.03087
coleps_hirtus_00024904	155	20.7497
coleps_hirtus_00024864	16	11.7647
coleps_hirtus_00024863	57	14.6154
coleps_hirtus_00024898	39	7.09091
coleps_hirtus_00024788	36	8.43091
coleps_hirtus_00024887	50	17.4216
coleps_hirtus_00024697	78	12.4402
coleps_hirtus_00024927	132	15.4386
coleps_hirtus_00024747	40	2.33508
coleps_hirtus_00024966	0	0
coleps_hirtus_00024920	9	2.5641
coleps_hirtus_00024762	27	8.73786
coleps_hirtus_00024943	79	7.49526
coleps_hirtus_00025041	64	6.10687
coleps_hirtus_00025040	80	14.3627
coleps_hirtus_00025321	9	3.26087
coleps_hirtus_00025189	15	4.29799
coleps_hirtus_00025090	58	3.76379
coleps_hirtus_00025190	77	4.39247
coleps_hirtus_00025377	29	6.06695
coleps_hirtus_00025307	18	3.42205
coleps_hirtus_00025370	42	14.3836
coleps_hirtus_00025278	0	0
coleps_hirtus_00025119	23	2.5584
coleps_hirtus_00025296	33	5.2381
coleps_hirtus_00025272	124	13.2196
coleps_hirtus_00025098	41	7.33453
coleps_hirtus_00025282	69	3.19592
coleps_hirtus_00025335	31	3.71257
coleps_hirtus_00025089	15	4.83871
coleps_hirtus_00025339	119	7.61356
coleps_hirtus_00025527	94	8.17391
coleps_hirtus_00025585	95	5.6313
coleps_hirtus_00025541	18	3.10881
coleps_hirtus_00025404	0	0
coleps_hirtus_00025736	88	9.31217
coleps_hirtus_00025633	16	2.63158
coleps_hirtus_00025597	37	2.89515
coleps_hirtus_00025598	66	10.7317
coleps_hirtus_00025618	91	5.05275
coleps_hirtus_00025453	36	11.5016
coleps_hirtus_00025609	12	6
coleps_hirtus_00025674	15	4.7619
coleps_hirtus_00025728	33	3.37769
coleps_hirtus_00025535	0	0
coleps_hirtus_00025466	46	5.89744
coleps_hirtus_00025623	105	8.46774
coleps_hirtus_00025741	0	0
coleps_hirtus_00025697	28	3.5443
coleps_hirtus_00025474	26	3.7037
coleps_hirtus_00025390	42	3.58362
coleps_hirtus_00025448	27	4.77032
coleps_hirtus_00025552	32	6.41283
coleps_hirtus_00025567	61	6.62324
coleps_hirtus_00025638	0	0
coleps_hirtus_00025420	51	19.4656
coleps_hirtus_00025641	45	6.99844
coleps_hirtus_00025411	39	2.46212
coleps_hirtus_00025699	11	2.63158
coleps_hirtus_00025477	10	1.45138
coleps_hirtus_00025524	10	1.38504
coleps_hirtus_00025720	13	2.08668
coleps_hirtus_00025556	8	2.97398
coleps_hirtus_00026021	11	2.13178
coleps_hirtus_00025983	0	0
coleps_hirtus_00025984	24	5.66038
coleps_hirtus_00026011	63	3.95232
coleps_hirtus_00025914	11	8.94309
coleps_hirtus_00025859	23	5.89744
coleps_hirtus_00025860	16	5.69395
coleps_hirtus_00025811	37	8.48624
coleps_hirtus_00026038	52	7.74963
coleps_hirtus_00026037	37	8.9372
coleps_hirtus_00025806	31	8.28877
coleps_hirtus_00025935	18	4.30622
coleps_hirtus_00025950	0	0
coleps_hirtus_00025987	144	7.58693
coleps_hirtus_00025905	0	0
coleps_hirtus_00025961	28	6.42202
coleps_hirtus_00025872	38	8.17204
coleps_hirtus_00025816	68	4.18977
coleps_hirtus_00026032	22	3.74787
coleps_hirtus_00025928	0	0
coleps_hirtus_00025850	52	13.0653
coleps_hirtus_00025972	34	1.84282
coleps_hirtus_00025826	58	3.67554
coleps_hirtus_00025858	92	5.09413
coleps_hirtus_00026040	74	12.0325
coleps_hirtus_00026320	71	5.33835
coleps_hirtus_00026234	0	0
coleps_hirtus_00026360	22	7.8853
coleps_hirtus_00026400	73	13.4935
coleps_hirtus_00026115	0	0
coleps_hirtus_00026288	56	4.46927
coleps_hirtus_00026125	12	3.6036
coleps_hirtus_00026389	26	8.07453
coleps_hirtus_00026216	0	0
coleps_hirtus_00026351	37	15.6118
coleps_hirtus_00026099	62	13.964
coleps_hirtus_00026104	30	14.0187
coleps_hirtus_00026317	9	1.89076
coleps_hirtus_00026318	14	4.12979
coleps_hirtus_00026381	85	7.37207
coleps_hirtus_00026330	58	15.508
coleps_hirtus_00026141	52	18.638
coleps_hirtus_00026370	13	3.97554
coleps_hirtus_00026375	0	0
coleps_hirtus_00026313	0	0
coleps_hirtus_00026171	15	3.94737
coleps_hirtus_00026213	149	17.717
coleps_hirtus_00026267	153	8.70803
coleps_hirtus_00026293	0	0
coleps_hirtus_00026291	0	0
coleps_hirtus_00026557	0	0
coleps_hirtus_00026695	89	7.81387
coleps_hirtus_00026693	9	2.29008
coleps_hirtus_00026631	12	1.91083
coleps_hirtus_00026620	87	8.64811
coleps_hirtus_00026715	120	8.80411
coleps_hirtus_00026544	19	6.62021
coleps_hirtus_00026603	54	16.4634
coleps_hirtus_00026513	0	0
coleps_hirtus_00026647	10	2.78552
coleps_hirtus_00026505	25	6.42674
coleps_hirtus_00026506	45	6.98758
coleps_hirtus_00026520	39	8.78378
coleps_hirtus_00026706	13	11.7117
coleps_hirtus_00026583	0	0
coleps_hirtus_00026696	13	1.54946
coleps_hirtus_00026484	9	2.61628
coleps_hirtus_00026574	112	7.90402
coleps_hirtus_00026562	0	0
coleps_hirtus_00026549	11	1.94346
coleps_hirtus_00026442	27	5.19231
coleps_hirtus_00026668	33	9.79228
coleps_hirtus_00026543	71	4.3585
coleps_hirtus_00026458	47	14.4172
coleps_hirtus_00026445	91	15.8537
coleps_hirtus_00026419	0	0
coleps_hirtus_00026803	21	6.52174
coleps_hirtus_00026825	107	7.09079
coleps_hirtus_00026856	11	2.407
coleps_hirtus_00026998	74	17.7885
coleps_hirtus_00026950	17	5.55556
coleps_hirtus_00026750	88	7.43872
coleps_hirtus_00026745	0	0
coleps_hirtus_00026746	12	17.1429
coleps_hirtus_00026994	87	5.53435
coleps_hirtus_00026838	41	6.298
coleps_hirtus_00026883	68	4.98534
coleps_hirtus_00026821	98	8.15987
coleps_hirtus_00026733	118	13.5321
coleps_hirtus_00026946	0	0
coleps_hirtus_00026752	10	2.77008
coleps_hirtus_00026908	14	6.06061
coleps_hirtus_00026959	13	3.39426
coleps_hirtus_00026858	21	21.875
coleps_hirtus_00026979	41	3.93097
coleps_hirtus_00026942	37	10.7872
coleps_hirtus_00026940	0	0
coleps_hirtus_00027111	64	6.31787
coleps_hirtus_00027235	13	5.2
coleps_hirtus_00027070	0	0
coleps_hirtus_00027206	22	2.79543
coleps_hirtus_00027233	57	10.2888
coleps_hirtus_00027283	24	4.6332
coleps_hirtus_00027244	32	8.69565
coleps_hirtus_00027249	28	5.43689
coleps_hirtus_00027085	110	8.28937
coleps_hirtus_00027159	44	7.21311
coleps_hirtus_00027160	94	41.9643
coleps_hirtus_00027227	0	0
coleps_hirtus_00027271	18	21.1765
coleps_hirtus_00027279	14	4.14201
coleps_hirtus_00027081	12	5.42986
coleps_hirtus_00027064	20	6.47249
coleps_hirtus_00027107	0	0
coleps_hirtus_00027315	7	1.07198
coleps_hirtus_00027393	50	19.6078
coleps_hirtus_00027373	62	6.30722
coleps_hirtus_00027497	113	10.5706
coleps_hirtus_00027443	49	6.54206
coleps_hirtus_00027502	70	10.4322
coleps_hirtus_00027486	0	0
coleps_hirtus_00027409	74	9.10209
coleps_hirtus_00027425	24	2.35756
coleps_hirtus_00027537	22	2.49433
coleps_hirtus_00027448	0	0
coleps_hirtus_00027468	66	10.9272
coleps_hirtus_00027519	51	18.75
coleps_hirtus_00027428	35	5.50314
coleps_hirtus_00027371	0	0
coleps_hirtus_00027465	39	11.0482
coleps_hirtus_00027400	113	14.196
coleps_hirtus_00027462	10	1.91939
coleps_hirtus_00027398	0	0
coleps_hirtus_00027822	0	0
coleps_hirtus_00027797	0	0
coleps_hirtus_00027635	62	4.65116
coleps_hirtus_00027663	0	0
coleps_hirtus_00027777	0	0
coleps_hirtus_00027638	0	0
coleps_hirtus_00027756	42	10.687
coleps_hirtus_00027710	33	13.9241
coleps_hirtus_00027709	66	14.7651
coleps_hirtus_00027644	20	16.5289
coleps_hirtus_00027713	50	15.1515
coleps_hirtus_00027737	10	1.29199
coleps_hirtus_00027680	0	0
coleps_hirtus_00027727	11	2.36052
coleps_hirtus_00027746	19	2.49344
coleps_hirtus_00027801	18	2.29885
coleps_hirtus_00027595	0	0
coleps_hirtus_00027594	17	5.80205
coleps_hirtus_00027769	11	2.71605
coleps_hirtus_00027794	25	6.03865
coleps_hirtus_00027643	13	4.39189
coleps_hirtus_00027620	70	5.50747
coleps_hirtus_00027695	46	3.31412
coleps_hirtus_00027813	0	0
coleps_hirtus_00027924	29	5.0173
coleps_hirtus_00027859	64	4.60432
coleps_hirtus_00028059	57	8.82353
coleps_hirtus_00028037	10	2.36407
coleps_hirtus_00027925	21	5.84958
coleps_hirtus_00028071	39	8.3691
coleps_hirtus_00028042	16	3.07692
coleps_hirtus_00027949	31	7.22611
coleps_hirtus_00027992	20	6.82594
coleps_hirtus_00028093	61	9.51638
coleps_hirtus_00028010	26	2.05534
coleps_hirtus_00027967	0	0
coleps_hirtus_00028005	41	9.09091
coleps_hirtus_00027988	41	3.33063
coleps_hirtus_00027889	68	8.95916
coleps_hirtus_00027862	33	2.57611
coleps_hirtus_00028073	13	4.07524
coleps_hirtus_00027995	0	0
coleps_hirtus_00028133	11	6.07735
coleps_hirtus_00028241	0	0
coleps_hirtus_00028165	0	0
coleps_hirtus_00028341	51	5.16717
coleps_hirtus_00028236	28	6.73077
coleps_hirtus_00028249	53	9.13793
coleps_hirtus_00028339	19	1.66667
coleps_hirtus_00028298	70	6.99301
coleps_hirtus_00028221	76	8.53933
coleps_hirtus_00028253	24	3.09677
coleps_hirtus_00028231	24	7.5
coleps_hirtus_00028269	27	3.56671
coleps_hirtus_00028167	0	0
coleps_hirtus_00028251	14	1.4433
coleps_hirtus_00028109	119	11.7822
coleps_hirtus_00028151	32	2.84444
coleps_hirtus_00028401	26	6.07477
coleps_hirtus_00028400	17	9.09091
coleps_hirtus_00028603	40	9.45626
coleps_hirtus_00028468	0	0
coleps_hirtus_00028566	39	7.92683
coleps_hirtus_00028592	11	4.4898
coleps_hirtus_00028574	24	3.24763
coleps_hirtus_00028494	15	4.39883
coleps_hirtus_00028388	40	12.987
coleps_hirtus_00028577	5	3.5461
coleps_hirtus_00028605	13	6.19048
coleps_hirtus_00028535	76	6.43522
coleps_hirtus_00028365	66	9.00409
coleps_hirtus_00028570	33	2.70492
coleps_hirtus_00028475	12	1.34831
coleps_hirtus_00028573	38	14.0741
coleps_hirtus_00028514	8	3.33333
coleps_hirtus_00028476	341	26.9565
coleps_hirtus_00028433	14	2.48668
coleps_hirtus_00028651	30	12.766
coleps_hirtus_00028828	76	10.4539
coleps_hirtus_00028736	19	4.88432
coleps_hirtus_00028854	0	0
coleps_hirtus_00028625	101	17.9078
coleps_hirtus_00028621	0	0
coleps_hirtus_00028862	0	0
coleps_hirtus_00028723	28	3.5533
coleps_hirtus_00028751	40	6.89655
coleps_hirtus_00028755	36	4.25532
coleps_hirtus_00028674	28	2.90758
coleps_hirtus_00029065	0	0
coleps_hirtus_00028917	11	9.48276
coleps_hirtus_00029095	42	9.50226
coleps_hirtus_00028899	35	6.31769
coleps_hirtus_00028985	11	6.74847
coleps_hirtus_00029019	27	5.07519
coleps_hirtus_00028939	37	10.221
coleps_hirtus_00029020	27	5.83153
coleps_hirtus_00029076	51	32.4841
coleps_hirtus_00029077	50	32.2581
coleps_hirtus_00028993	33	3.52188
coleps_hirtus_00028972	79	7.45987
coleps_hirtus_00029012	0	0
coleps_hirtus_00028975	103	22.3427
coleps_hirtus_00029211	45	4.61066
coleps_hirtus_00029287	57	15.7895
coleps_hirtus_00029173	0	0
coleps_hirtus_00029213	28	9.36455
coleps_hirtus_00029210	15	2.30415
coleps_hirtus_00029286	35	3.73932
coleps_hirtus_00029214	11	3.35366
coleps_hirtus_00029207	23	5.54217
coleps_hirtus_00029209	0	0
coleps_hirtus_00029282	29	46.7742
coleps_hirtus_00029232	0	0
coleps_hirtus_00029267	0	0
coleps_hirtus_00029227	63	8.59482
coleps_hirtus_00029281	87	8.54617
coleps_hirtus_00029538	78	7.66962
coleps_hirtus_00029505	27	4.90018
coleps_hirtus_00029406	0	0
coleps_hirtus_00029420	50	10.917
coleps_hirtus_00029515	50	4.75737
coleps_hirtus_00029345	38	5.69715
coleps_hirtus_00029528	26	3.45745
coleps_hirtus_00029516	88	15.5203
coleps_hirtus_00029481	57	12.6386
coleps_hirtus_00029491	0	0
coleps_hirtus_00029434	12	1.849
coleps_hirtus_00029461	87	43.9394
coleps_hirtus_00029497	0	0
coleps_hirtus_00029365	15	2.55537
coleps_hirtus_00029507	48	7.54717
coleps_hirtus_00029332	0	0
coleps_hirtus_00029364	14	6.96517
coleps_hirtus_00029411	49	9.07407
coleps_hirtus_00029755	74	8.948
coleps_hirtus_00029571	21	2.89655
coleps_hirtus_00029715	34	4.58839
coleps_hirtus_00029694	50	6.17284
coleps_hirtus_00029674	0	0
coleps_hirtus_00029603	98	10.6522
coleps_hirtus_00029683	37	9.25
coleps_hirtus_00029678	30	5.66038
coleps_hirtus_00029675	13	9.21986
coleps_hirtus_00029668	10	6.0241
coleps_hirtus_00029794	71	37.3684
coleps_hirtus_00029947	19	2.87879
coleps_hirtus_00029880	28	4.57516
coleps_hirtus_00029836	52	6.49189
coleps_hirtus_00029806	15	4.33526
coleps_hirtus_00029929	11	6.8323
coleps_hirtus_00029790	15	5.41516
coleps_hirtus_00029848	0	0
coleps_hirtus_00029862	0	0
coleps_hirtus_00029788	34	17.3469
coleps_hirtus_00029950	50	5.96659
coleps_hirtus_00029958	8	1.14286
coleps_hirtus_00030081	12	2.8436
coleps_hirtus_00030152	0	0
coleps_hirtus_00030150	0	0
coleps_hirtus_00029970	11	3.1339
coleps_hirtus_00030161	0	0
coleps_hirtus_00030128	11	2.18688
coleps_hirtus_00030014	0	0
coleps_hirtus_00030015	50	10.7296
coleps_hirtus_00030057	0	0
coleps_hirtus_00030018	57	9.32897
coleps_hirtus_00030072	22	8.8
coleps_hirtus_00030065	0	0
coleps_hirtus_00030156	0	0
coleps_hirtus_00030124	12	9.7561
coleps_hirtus_00030053	0	0
coleps_hirtus_00030061	76	27.9412
coleps_hirtus_00030334	26	8.02469
coleps_hirtus_00030321	5	0.875657
coleps_hirtus_00030340	0	0
coleps_hirtus_00030168	58	6.90476
coleps_hirtus_00030189	28	10.4869
coleps_hirtus_00030190	0	0
coleps_hirtus_00030359	64	19.5719
coleps_hirtus_00030263	15	2.16763
coleps_hirtus_00030203	37	23.7179
coleps_hirtus_00030176	13	2.10697
coleps_hirtus_00030414	32	10.8475
coleps_hirtus_00030368	19	5.99369
coleps_hirtus_00030416	7	1.96629
coleps_hirtus_00030512	12	1.45455
coleps_hirtus_00030448	51	42.8571
coleps_hirtus_00030398	0	0
coleps_hirtus_00030456	35	24.4755
coleps_hirtus_00030545	12	2.20588
coleps_hirtus_00030415	12	1.66436
coleps_hirtus_00030549	0	0
coleps_hirtus_00030451	11	3.78007
coleps_hirtus_00030380	0	0
coleps_hirtus_00030365	13	2.7897
coleps_hirtus_00030504	38	10.0264
coleps_hirtus_00030407	25	10.0806
coleps_hirtus_00030638	81	11.5385
coleps_hirtus_00030750	0	0
coleps_hirtus_00030695	117	17.4627
coleps_hirtus_00030711	0	0
coleps_hirtus_00030708	0	0
coleps_hirtus_00030709	16	7.01754
coleps_hirtus_00030615	13	3.06604
coleps_hirtus_00030685	12	2.29885
coleps_hirtus_00030688	0	0
coleps_hirtus_00030590	0	0
coleps_hirtus_00030603	28	13.8614
coleps_hirtus_00030693	26	6.97051
coleps_hirtus_00030770	35	6.98603
coleps_hirtus_00030854	31	4.32357
coleps_hirtus_00030757	0	0
coleps_hirtus_00030812	33	6.03291
coleps_hirtus_00030830	0	0
coleps_hirtus_00030834	23	23
coleps_hirtus_00030795	12	2.62582
coleps_hirtus_00030860	9	1.59292
coleps_hirtus_00030914	17	4.7619
coleps_hirtus_00030783	0	0
coleps_hirtus_00030910	54	12.0536
coleps_hirtus_00030844	11	2.20884
coleps_hirtus_00031076	25	5.26316
coleps_hirtus_00030961	31	34.8315
coleps_hirtus_00031009	42	11.1111
coleps_hirtus_00030992	80	15.3551
coleps_hirtus_00030991	21	3.58974
coleps_hirtus_00030943	0	0
coleps_hirtus_00030990	13	3.58127
coleps_hirtus_00031010	18	15.7895
coleps_hirtus_00031063	14	6.03448
coleps_hirtus_00031018	30	6.84932
coleps_hirtus_00031007	12	2.15054
coleps_hirtus_00031099	15	2.22552
coleps_hirtus_00030936	0	0
coleps_hirtus_00031100	0	0
coleps_hirtus_00031231	60	10.8893
coleps_hirtus_00031139	0	0
coleps_hirtus_00031107	32	5.81818
coleps_hirtus_00031112	0	0
coleps_hirtus_00031104	0	0
coleps_hirtus_00031219	50	11.6009
coleps_hirtus_00031238	49	10.8168
coleps_hirtus_00031245	0	0
coleps_hirtus_00031146	0	0
coleps_hirtus_00031257	34	7.92541
coleps_hirtus_00031223	17	5.86207
coleps_hirtus_00031263	96	53.9326
coleps_hirtus_00031152	13	5.03876
coleps_hirtus_00031211	0	0
coleps_hirtus_00031218	63	10.2941
coleps_hirtus_00031244	25	5.36481
coleps_hirtus_00031252	17	12.4088
coleps_hirtus_00031187	0	0
coleps_hirtus_00031312	37	5.86371
coleps_hirtus_00031287	44	8.92495
coleps_hirtus_00031391	39	34.8214
coleps_hirtus_00031414	42	6.72
coleps_hirtus_00031296	0	0
coleps_hirtus_00031333	47	10.5145
coleps_hirtus_00031321	12	3.68098
coleps_hirtus_00031288	0	0
coleps_hirtus_00031415	123	22.2022
coleps_hirtus_00031395	36	9.54907
coleps_hirtus_00031371	22	5.12821
coleps_hirtus_00031280	39	7.4856
coleps_hirtus_00031411	0	0
coleps_hirtus_00031410	0	0
coleps_hirtus_00031290	0	0
coleps_hirtus_00031351	0	0
coleps_hirtus_00031565	0	0
coleps_hirtus_00031532	13	2.73109
coleps_hirtus_00031555	0	0
coleps_hirtus_00031521	14	6.27803
coleps_hirtus_00031587	0	0
coleps_hirtus_00031460	24	10.1695
coleps_hirtus_00031544	16	23.8806
coleps_hirtus_00031637	0	0
coleps_hirtus_00031684	24	7.89474
coleps_hirtus_00031756	39	25.8278
coleps_hirtus_00031693	35	10.2041
coleps_hirtus_00031635	0	0
coleps_hirtus_00031690	0	0
coleps_hirtus_00031702	33	13.6364
coleps_hirtus_00031741	59	12.6882
coleps_hirtus_00031667	14	3.9886
coleps_hirtus_00031650	27	7.12401
coleps_hirtus_00031732	9	1.53322
coleps_hirtus_00031749	22	4.08163
coleps_hirtus_00031714	38	13.7681
coleps_hirtus_00031619	14	4.14201
coleps_hirtus_00031797	0	0
coleps_hirtus_00031911	0	0
coleps_hirtus_00031878	0	0
coleps_hirtus_00031863	14	5.20446
coleps_hirtus_00031810	11	6.58683
coleps_hirtus_00031923	14	5.30303
coleps_hirtus_00031816	0	0
coleps_hirtus_00031893	0	0
coleps_hirtus_00031937	24	11.0599
coleps_hirtus_00031830	0	0
coleps_hirtus_00031829	0	0
coleps_hirtus_00031940	68	22.5914
coleps_hirtus_00032017	0	0
coleps_hirtus_00032073	13	3.81232
coleps_hirtus_00032094	14	6.54206
coleps_hirtus_00032052	0	0
coleps_hirtus_00032064	0	0
coleps_hirtus_00032043	26	25.2427
coleps_hirtus_00031994	17	9.82659
coleps_hirtus_00031988	14	4.91228
coleps_hirtus_00031982	34	19.4286
coleps_hirtus_00032010	16	11.0345
coleps_hirtus_00032009	0	0
coleps_hirtus_00032008	0	0
coleps_hirtus_00032142	35	39.7727
coleps_hirtus_00032227	0	0
coleps_hirtus_00032228	0	0
coleps_hirtus_00032181	30	11.236
coleps_hirtus_00032099	0	0
coleps_hirtus_00032237	0	0
coleps_hirtus_00032263	35	7.36842
coleps_hirtus_00032384	0	0
coleps_hirtus_00032331	16	6.06061
coleps_hirtus_00032358	0	0
coleps_hirtus_00032343	11	2.87206
coleps_hirtus_00032379	12	3.62538
coleps_hirtus_00032357	11	3.80623
coleps_hirtus_00032387	16	3.42612
coleps_hirtus_00032345	92	88.4615
coleps_hirtus_00032405	15	4.80769
coleps_hirtus_00032427	0	0
coleps_hirtus_00032420	13	3.75723
coleps_hirtus_00032445	57	69.5122
coleps_hirtus_00032444	0	0
coleps_hirtus_00032474	11	2.49433
coleps_hirtus_00032419	19	7.81893
coleps_hirtus_00032484	0	0
coleps_hirtus_00032521	53	17.0418
coleps_hirtus_00032503	0	0
coleps_hirtus_00032508	20	4.46429
coleps_hirtus_00032665	0	0
coleps_hirtus_00032606	0	0
coleps_hirtus_00032585	44	15.3846
coleps_hirtus_00032567	0	0
coleps_hirtus_00032566	0	0
coleps_hirtus_00032584	14	7.03518
coleps_hirtus_00032591	0	0
coleps_hirtus_00032569	11	5.11628
coleps_hirtus_00032632	27	6.17849
coleps_hirtus_00032699	0	0
coleps_hirtus_00032740	0	0
coleps_hirtus_00032786	0	0
coleps_hirtus_00032762	0	0
coleps_hirtus_00032733	18	4.06321
coleps_hirtus_00032709	30	7.57576
coleps_hirtus_00032743	0	0
coleps_hirtus_00032919	43	10.0703
coleps_hirtus_00032937	31	9.42249
coleps_hirtus_00032887	0	0
coleps_hirtus_00032813	78	32.9114
coleps_hirtus_00032869	14	4.06977
coleps_hirtus_00032936	0	0
coleps_hirtus_00032902	38	15.9664
coleps_hirtus_00032924	24	7.69231
coleps_hirtus_00032851	0	0
coleps_hirtus_00032932	49	15.1235
coleps_hirtus_00032898	10	5.55556
coleps_hirtus_00032897	14	4.14201
coleps_hirtus_00033072	20	4.97512
coleps_hirtus_00033043	0	0
coleps_hirtus_00033042	0	0
coleps_hirtus_00033057	0	0
coleps_hirtus_00033000	0	0
coleps_hirtus_00032964	0	0
coleps_hirtus_00032972	0	0
coleps_hirtus_00033029	0	0
coleps_hirtus_00033004	0	0
coleps_hirtus_00033021	24	10.7143
coleps_hirtus_00033031	19	11.4458
coleps_hirtus_00033048	32	11.1111
coleps_hirtus_00033178	0	0
coleps_hirtus_00033128	17	13.1783
coleps_hirtus_00033087	85	22.2513
coleps_hirtus_00033080	36	15.0628
coleps_hirtus_00033146	34	13.1274
coleps_hirtus_00033137	29	23.2
coleps_hirtus_00033136	74	63.2479
coleps_hirtus_00033188	0	0
[truncated: 187 more rows]

## Sheet: shared_POI_disorder_summary
Data S1: Source data for Figure 5B - Disordered regions of shared DEGs proteins
shared_POI_disorder_summary
name	disordered_length	disordered_percent	number_dis_regions
coleps_hirtus_00001930	54	27.8351	4
coleps_hirtus_00001445	325	66.0569	8
coleps_hirtus_00001454	201	31.0665	12
coleps_hirtus_00001694	114	23.7996	11
coleps_hirtus_00000799	388	45.7008	12
coleps_hirtus_00000821	153	21.2205	14
coleps_hirtus_00000824	1210	28.6052	76
coleps_hirtus_00000816	247	11.0812	26
coleps_hirtus_00000820	31	17.9191	3
coleps_hirtus_00000800	135	7.68793	20
coleps_hirtus_00001835	46	23.2323	2
coleps_hirtus_00001824	246	39.172	12
coleps_hirtus_00001821	96	20.1258	5
coleps_hirtus_00000424	225	24.9446	8
coleps_hirtus_00000425	128	8.12183	15
coleps_hirtus_00000428	332	24.5018	17
coleps_hirtus_00000419	238	11.7647	17
coleps_hirtus_00000423	115	7.1473	15
coleps_hirtus_00002002	331	57.5652	8
coleps_hirtus_00001344	205	9.90338	17
coleps_hirtus_00001345	128	27.5862	9
coleps_hirtus_00000597	32	9.09091	7
coleps_hirtus_00000599	49	23.0047	5
coleps_hirtus_00000590	26	15.4762	5
coleps_hirtus_00000602	240	15.9787	25
coleps_hirtus_00002448	552	94.5205	4
coleps_hirtus_00002460	134	48.3755	3
coleps_hirtus_00002444	619	62.9705	8
coleps_hirtus_00001031	115	44.7471	2
coleps_hirtus_00002697	30	7.8534	5
coleps_hirtus_00001090	35	7.67544	6
coleps_hirtus_00001054	159	8.30287	26
coleps_hirtus_00001063	196	41.4376	10
coleps_hirtus_00001849	44	8.2243	5
coleps_hirtus_00001861	374	24.0514	25
coleps_hirtus_00000308	476	24.753	28
coleps_hirtus_00000309	428	21.0113	31
coleps_hirtus_00000310	35	7.24638	8
coleps_hirtus_00000289	83	8.10547	8
coleps_hirtus_00003392	113	17.7394	10
coleps_hirtus_00003395	174	19.0164	16
coleps_hirtus_00003396	145	11.4897	15
coleps_hirtus_00003393	144	8.20513	27
coleps_hirtus_00003397	239	11.0648	24
coleps_hirtus_00001771	212	23.6872	13
coleps_hirtus_00001762	189	36.699	8
coleps_hirtus_00003573	62	22.4638	4
coleps_hirtus_00003581	228	12.4863	22
coleps_hirtus_00003306	113	5.7712	19
coleps_hirtus_00003453	75	11.6641	8
coleps_hirtus_00003736	65	21.4521	7
coleps_hirtus_00002434	73	18.863	10
coleps_hirtus_00000088	14	10	3
coleps_hirtus_00000130	330	94.8276	2
coleps_hirtus_00000110	208	25.7108	12
coleps_hirtus_00000095	73	5.69423	11
coleps_hirtus_00000658	208	25.8706	6
coleps_hirtus_00000638	114	13.5876	15
coleps_hirtus_00000650	706	75.2665	12
coleps_hirtus_00000652	53	14.1711	7
coleps_hirtus_00000637	155	25.0809	10
coleps_hirtus_00000631	102	22.2707	9
coleps_hirtus_00002115	382	77.4848	14
coleps_hirtus_00002926	351	17.0637	26
coleps_hirtus_00001210	144	11.2941	15
coleps_hirtus_00001708	172	18.1053	13
coleps_hirtus_00002137	10	7.69231	3
coleps_hirtus_00002242	299	13.2771	23
coleps_hirtus_00002524	184	10.4784	20
coleps_hirtus_00002530	75	17.6056	4
coleps_hirtus_00000576	128	54.4681	6
coleps_hirtus_00000540	102	6.66231	15
coleps_hirtus_00003138	223	94.8936	2
coleps_hirtus_00003128	488	83.9931	10
coleps_hirtus_00000897	231	19.5763	14
coleps_hirtus_00000882	234	40.2062	13
coleps_hirtus_00003269	35	8.88325	5
coleps_hirtus_00002795	101	15.0298	14
coleps_hirtus_00002818	57	18.5065	5
coleps_hirtus_00001943	28	12.963	4
coleps_hirtus_00001737	57	10.6343	6
coleps_hirtus_00001744	66	13.9831	8
coleps_hirtus_00002644	135	21.7391	12
coleps_hirtus_00002633	298	93.125	3
coleps_hirtus_00000070	342	12.606	30
coleps_hirtus_00000068	141	7.97963	15
coleps_hirtus_00000059	36	14.4578	3
coleps_hirtus_00000064	111	8.69906	20
coleps_hirtus_00000058	144	11.1975	18
coleps_hirtus_00000057	127	13.1063	16
coleps_hirtus_00002504	663	88.874	5
coleps_hirtus_00003530	107	41.6342	4
coleps_hirtus_00003545	59	39.0728	2
coleps_hirtus_00001261	76	19.2893	5
coleps_hirtus_00001263	233	26.6286	14
coleps_hirtus_00001647	121	7.61485	16
coleps_hirtus_00001637	68	14.2558	4
coleps_hirtus_00000263	760	91.018	5
coleps_hirtus_00000233	123	23.8372	8
coleps_hirtus_00000281	48	46.6019	2
coleps_hirtus_00000701	96	10.4575	13
coleps_hirtus_00000700	87	20.1389	7
coleps_hirtus_00002967	32	7.17489	5
coleps_hirtus_00002965	329	13.1705	27
coleps_hirtus_00002966	232	18.4127	27
coleps_hirtus_00002953	44	12.8655	5
coleps_hirtus_00003475	43	4.39673	8
coleps_hirtus_00003473	333	13.9447	27
coleps_hirtus_00000481	107	19.8516	9
coleps_hirtus_00001285	213	27.5194	14
coleps_hirtus_00001462	168	19.8582	10
coleps_hirtus_00001463	178	14.5306	17
coleps_hirtus_00001474	154	20.6711	7
coleps_hirtus_00002070	141	7.43671	12
coleps_hirtus_00002062	17	9.88372	6
coleps_hirtus_00002284	1002	57.2899	20
coleps_hirtus_00001177	353	46.0235	16
coleps_hirtus_00001151	41	8.8172	4
coleps_hirtus_00002852	475	20.3426	43
coleps_hirtus_00002856	475	20.6253	39
coleps_hirtus_00002861	596	18.2878	61
coleps_hirtus_00003352	100	40.9836	5
coleps_hirtus_00003358	61	23.0189	6
coleps_hirtus_00003351	48	17.9775	5
coleps_hirtus_00003349	185	49.0716	7
coleps_hirtus_00002011	11	3.78007	4
coleps_hirtus_00002015	192	9.26194	19
coleps_hirtus_00003604	116	38.1579	7
coleps_hirtus_00003080	526	85.6678	6
coleps_hirtus_00001554	260	79.5107	4
coleps_hirtus_00001559	215	72.8814	5
coleps_hirtus_00001558	38	36.8932	2
coleps_hirtus_00002748	335	64.2994	7
coleps_hirtus_00002984	186	40.3471	7
coleps_hirtus_00003153	303	62.8631	6
coleps_hirtus_00002036	40	10.989	8
coleps_hirtus_00001499	370	87.6777	4
coleps_hirtus_00001500	455	85.206	5
coleps_hirtus_00001505	55	8.68878	7
coleps_hirtus_00003334	309	40.498	10
coleps_hirtus_00001212	28	11.7647	6
coleps_hirtus_00001213	237	39.899	15
coleps_hirtus_00001222	75	15.0905	10
coleps_hirtus_00001223	251	16.4052	21
coleps_hirtus_00001243	163	24.5482	9
coleps_hirtus_00001234	129	33.5065	10
coleps_hirtus_00003491	166	30.5147	11
coleps_hirtus_00001901	279	8.3935	35
coleps_hirtus_00001900	182	9.29995	19
coleps_hirtus_00001897	184	15.4882	22
coleps_hirtus_00001899	161	16.9474	15
coleps_hirtus_00002896	16	10.7383	2
coleps_hirtus_00002897	130	20.7337	13
coleps_hirtus_00002903	32	6.68058	5
coleps_hirtus_00000987	293	54.8689	8
coleps_hirtus_00000995	247	64.6597	14
coleps_hirtus_00001650	65	6.73575	12
coleps_hirtus_00001651	42	15.6134	5
coleps_hirtus_00003703	65	9.299	5
coleps_hirtus_00003712	329	86.8074	6
coleps_hirtus_00000732	166	31.3208	12
coleps_hirtus_00001405	65	12.5241	7
coleps_hirtus_00003241	344	15.2889	23
coleps_hirtus_00003243	166	8.93915	19
coleps_hirtus_00002365	44	3.77358	13
coleps_hirtus_00001109	346	94.5355	4
coleps_hirtus_00002158	435	99.7706	1
coleps_hirtus_00002840	138	8.01394	25
coleps_hirtus_00000928	131	15.503	12
coleps_hirtus_00000941	141	25.0444	8
coleps_hirtus_00000933	118	20.38	14
coleps_hirtus_00000945	153	17.3469	16
coleps_hirtus_00002741	157	16.7377	14
coleps_hirtus_00002738	160	25.641	8
coleps_hirtus_00002375	125	21.0793	8
coleps_hirtus_00002373	178	29.7659	5
coleps_hirtus_00000207	224	36.9637	8
coleps_hirtus_00000222	55	23.5043	6
coleps_hirtus_00000174	580	72.7729	13
coleps_hirtus_00000948	296	20.0542	20
coleps_hirtus_00000953	316	21.7931	22
coleps_hirtus_00000978	64	20.2532	6
coleps_hirtus_00002109	37	16.8182	8
coleps_hirtus_00000360	34	18.2796	7
coleps_hirtus_00000374	57	15.3226	6
coleps_hirtus_00000336	35	8.95141	8
coleps_hirtus_00000335	138	29.3617	8
coleps_hirtus_00003664	304	27.0463	23
coleps_hirtus_00003661	182	18.9781	19
coleps_hirtus_00003659	189	20.6107	13
coleps_hirtus_00003663	160	17.7187	14
coleps_hirtus_00003668	50	15.1057	5
coleps_hirtus_00002996	62	6.67384	10
coleps_hirtus_00003001	257	36.5576	13
coleps_hirtus_00003006	85	17.2764	9
coleps_hirtus_00003590	77	17.0732	4
coleps_hirtus_00003596	316	8.0203	43
coleps_hirtus_00003592	205	9.26344	24
coleps_hirtus_00003597	235	11.1111	17
coleps_hirtus_00003594	127	12.451	11
coleps_hirtus_00002662	154	27.8481	10
coleps_hirtus_00002681	311	71.167	9
coleps_hirtus_00002609	223	13.2344	14
coleps_hirtus_00002606	189	12.8484	17
coleps_hirtus_00002605	44	5.56962	12
coleps_hirtus_00002599	152	35.4312	6
coleps_hirtus_00000501	7	7.52688	2
coleps_hirtus_00000502	206	14.0136	14
coleps_hirtus_00000504	267	15.9785	14
coleps_hirtus_00000508	263	12.0476	31
coleps_hirtus_00002588	292	14.6366	25
coleps_hirtus_00003104	45	11.7801	8
coleps_hirtus_00003099	94	84.6847	2
coleps_hirtus_00006153	157	24.8025	10
coleps_hirtus_00004366	69	5.99479	16
coleps_hirtus_00004367	42	16.3424	3
coleps_hirtus_00004788	145	10.4618	16
coleps_hirtus_00003945	32	5.77617	7
coleps_hirtus_00003952	128	7.57396	16
coleps_hirtus_00003958	344	68.8	5
coleps_hirtus_00004844	14	12.2807	3
coleps_hirtus_00004313	71	42.7711	3
coleps_hirtus_00003864	155	66.2393	3
coleps_hirtus_00003865	155	26.8166	9
coleps_hirtus_00003873	259	46.6667	13
coleps_hirtus_00003867	247	56.7816	9
coleps_hirtus_00005024	82	14.4876	8
coleps_hirtus_00004007	25	9.96016	4
coleps_hirtus_00005602	134	12.0072	15
coleps_hirtus_00005678	124	13.449	15
coleps_hirtus_00005671	238	13.8533	21
coleps_hirtus_00005673	250	11.4416	20
coleps_hirtus_00005670	45	21.327	4
coleps_hirtus_00005560	189	22.9648	15
coleps_hirtus_00005549	631	72.7797	7
coleps_hirtus_00005687	717	88.8476	4
coleps_hirtus_00005681	81	11.5714	9
coleps_hirtus_00005831	443	16.0449	31
coleps_hirtus_00005133	124	25.3061	7
coleps_hirtus_00005135	16	16.1616	3
coleps_hirtus_00005128	172	40.6619	8
coleps_hirtus_00005136	208	44.5396	14
coleps_hirtus_00005139	57	19.1275	4
coleps_hirtus_00003854	929	65.2388	9
coleps_hirtus_00003856	77	12.0125	9
coleps_hirtus_00004884	99	50.5102	3
coleps_hirtus_00004880	208	9.86717	29
coleps_hirtus_00003801	303	14.4976	31
coleps_hirtus_00003804	127	6.16804	21
coleps_hirtus_00003806	140	11.0323	17
coleps_hirtus_00006171	164	36.7713	7
coleps_hirtus_00006169	87	16.4773	7
coleps_hirtus_00005708	37	12.5424	3
coleps_hirtus_00005707	110	24.5536	6
coleps_hirtus_00005695	114	32.5714	6
coleps_hirtus_00005702	14	4.87805	3
coleps_hirtus_00005710	72	98.6301	1
coleps_hirtus_00005777	191	23.4069	13
coleps_hirtus_00005782	110	18.1219	9
coleps_hirtus_00004567	308	23.9502	22
coleps_hirtus_00005361	64	6.52396	9
coleps_hirtus_00004382	70	25	7
coleps_hirtus_00003886	212	54.6392	9
coleps_hirtus_00005275	122	24.3028	11
coleps_hirtus_00005259	24	18.4615	3
coleps_hirtus_00004683	201	37.5	9
coleps_hirtus_00004678	99	18.6441	9
coleps_hirtus_00004052	440	91.4761	2
coleps_hirtus_00005007	186	17.799	14
coleps_hirtus_00005011	27	6.75	5
coleps_hirtus_00004946	28	6.98254	4
coleps_hirtus_00004949	604	80.1061	9
coleps_hirtus_00005824	631	85.3857	5
coleps_hirtus_00005818	448	74.4186	12
coleps_hirtus_00005817	58	12.8035	10
coleps_hirtus_00004064	25	8.3612	6
coleps_hirtus_00004061	106	8.50722	16
coleps_hirtus_00005609	40	6.68896	7
coleps_hirtus_00005614	511	99.8047	1
coleps_hirtus_00005070	121	12.6437	10
coleps_hirtus_00005071	85	6.68765	13
coleps_hirtus_00004325	173	83.9806	3
coleps_hirtus_00005637	25	8.09061	4
coleps_hirtus_00005621	332	17.5661	29
coleps_hirtus_00005628	150	25.6849	6
coleps_hirtus_00004754	381	39.605	19
coleps_hirtus_00004752	13	6.13208	3
coleps_hirtus_00005238	63	12.8834	7
coleps_hirtus_00004273	129	6.56489	16
coleps_hirtus_00003901	77	10.6648	13
coleps_hirtus_00003905	259	38.0323	13
coleps_hirtus_00005928	270	47.9574	8
coleps_hirtus_00005331	114	18.2986	10
coleps_hirtus_00004467	28	20.8955	3
coleps_hirtus_00004464	8	6.15385	2
coleps_hirtus_00004548	444	99.7753	1
coleps_hirtus_00004556	132	26.6129	9
coleps_hirtus_00004547	473	58.3951	15
coleps_hirtus_00004549	84	58.3333	2
coleps_hirtus_00005937	45	10.0223	8
coleps_hirtus_00004715	195	11.0294	21
coleps_hirtus_00004717	95	7.51582	12
coleps_hirtus_00004719	222	21.4908	13
coleps_hirtus_00006185	12	14.4578	2
coleps_hirtus_00006189	372	65.1489	7
coleps_hirtus_00006190	1183	93.6659	3
coleps_hirtus_00004497	528	20.6897	41
coleps_hirtus_00004496	314	15.4073	33
coleps_hirtus_00004490	77	15.4309	4
coleps_hirtus_00004431	43	31.8519	2
coleps_hirtus_00004423	680	28.4996	45
coleps_hirtus_00005203	114	99.1304	1
coleps_hirtus_00004838	81	5.11041	20
coleps_hirtus_00004624	12	4.49438	6
coleps_hirtus_00004586	408	92.3077	3
coleps_hirtus_00003966	73	42.6901	3
coleps_hirtus_00003979	382	76.0956	6
coleps_hirtus_00006011	240	23.0548	19
coleps_hirtus_00005094	180	10.1752	20
coleps_hirtus_00006050	310	84.9315	4
coleps_hirtus_00004143	176	65.1852	4
coleps_hirtus_00004146	299	71.0214	6
coleps_hirtus_00004148	180	36.2173	7
coleps_hirtus_00005485	234	37.5	10
coleps_hirtus_00005490	16	23.8806	2
coleps_hirtus_00005492	66	27.3859	7
coleps_hirtus_00004419	442	37.3626	24
coleps_hirtus_00004421	101	29.9703	8
coleps_hirtus_00004080	191	9.63187	20
coleps_hirtus_00004105	514	43.5593	11
coleps_hirtus_00005005	664	26.0801	49
coleps_hirtus_00006068	103	15.8951	6
coleps_hirtus_00006062	144	34.7826	9
coleps_hirtus_00004509	179	29.2007	7
coleps_hirtus_00004990	229	26.0227	19
coleps_hirtus_00005177	78	29.8851	3
coleps_hirtus_00005167	86	17.4797	6
coleps_hirtus_00005174	16	11.1111	2
coleps_hirtus_00005172	59	50	4
coleps_hirtus_00004785	124	23.0912	12
coleps_hirtus_00004530	83	30.0725	6
coleps_hirtus_00005883	18	7.17131	4
coleps_hirtus_00004341	321	84.9206	7
coleps_hirtus_00004335	675	41.9776	31
coleps_hirtus_00004343	179	16.6667	15
coleps_hirtus_00004342	266	61.5741	5
coleps_hirtus_00004339	250	63.2911	10
coleps_hirtus_00006499	30	12.605	4
coleps_hirtus_00006258	189	15.1685	20
coleps_hirtus_00008045	151	31.6562	9
coleps_hirtus_00006730	76	38.191	5
coleps_hirtus_00007933	341	93.4247	3
coleps_hirtus_00007152	366	15.231	33
coleps_hirtus_00007346	77	20.2632	6
coleps_hirtus_00007350	190	30.4	12
coleps_hirtus_00006352	161	28.3951	6
coleps_hirtus_00007652	152	50.8361	5
coleps_hirtus_00006527	212	9.68479	24
coleps_hirtus_00006525	204	9.81713	22
coleps_hirtus_00006526	78	5.84708	13
coleps_hirtus_00006701	114	36.6559	9
coleps_hirtus_00007953	277	18.2477	13
coleps_hirtus_00007957	363	21.0435	27
coleps_hirtus_00006475	89	17.0825	10
coleps_hirtus_00007036	597	19.5226	41
coleps_hirtus_00006651	93	54.7059	2
coleps_hirtus_00007001	84	49.4118	3
coleps_hirtus_00007007	11	8.66142	2
coleps_hirtus_00006991	18	14.6341	3
coleps_hirtus_00006990	67	33.3333	3
coleps_hirtus_00006995	7	7	3
coleps_hirtus_00007673	90	19.3548	6
coleps_hirtus_00007675	11	3.94265	3
coleps_hirtus_00007678	22	13.0952	4
coleps_hirtus_00007684	227	36.4952	7
coleps_hirtus_00007218	156	9.82987	17
coleps_hirtus_00006454	642	71.9731	6
coleps_hirtus_00006461	300	60.3622	11
coleps_hirtus_00008088	267	86.9707	7
coleps_hirtus_00008097	83	10.4798	16
coleps_hirtus_00007453	17	9.94152	3
coleps_hirtus_00007117	41	62.1212	2
coleps_hirtus_00007107	171	76.6816	3
coleps_hirtus_00007109	12	17.1429	2
coleps_hirtus_00006554	856	66.0494	13
coleps_hirtus_00006796	31	8.07292	5
coleps_hirtus_00006508	57	21.3483	4
coleps_hirtus_00007794	187	13.3096	13
coleps_hirtus_00007669	103	15.4192	12
coleps_hirtus_00007668	200	33.8983	13
coleps_hirtus_00007583	53	8.37283	8
coleps_hirtus_00007582	226	65.1297	7
coleps_hirtus_00007725	457	56.1425	10
coleps_hirtus_00007726	31	5.57554	5
coleps_hirtus_00007720	47	12.8065	6
coleps_hirtus_00006809	362	18.9133	29
coleps_hirtus_00006814	238	13.8695	19
coleps_hirtus_00006811	119	12.4217	14
coleps_hirtus_00006639	85	31.7164	8
coleps_hirtus_00006630	252	21.9704	21
coleps_hirtus_00006629	86	15.3298	7
coleps_hirtus_00007706	550	79.4798	7
coleps_hirtus_00006897	551	51.6401	13
coleps_hirtus_00007097	42	25.3012	6
coleps_hirtus_00007028	367	99.7283	1
coleps_hirtus_00006893	70	60.8696	2
coleps_hirtus_00006883	212	89.0756	3
coleps_hirtus_00006705	110	34.9206	4
coleps_hirtus_00006749	204	11.2397	23
coleps_hirtus_00006751	363	20.4853	25
coleps_hirtus_00007242	55	24.1228	3
coleps_hirtus_00006973	119	14.0995	13
coleps_hirtus_00007612	261	12.1735	29
coleps_hirtus_00007613	163	28.3478	6
coleps_hirtus_00007246	228	8.43819	24
coleps_hirtus_00007249	46	10.5991	4
coleps_hirtus_00006835	268	22.2962	24
coleps_hirtus_00006836	649	95.5817	4
coleps_hirtus_00007437	150	59.0551	13
coleps_hirtus_00007781	129	10.795	16
coleps_hirtus_00007778	142	7.8714	23
coleps_hirtus_00007958	52	24.186	5
coleps_hirtus_00007964	658	78.8969	9
coleps_hirtus_00006287	233	13.9856	18
coleps_hirtus_00007517	95	19.833	5
coleps_hirtus_00007518	230	12.9359	25
coleps_hirtus_00007520	104	9.18728	13
coleps_hirtus_00007827	43	21.5	2
coleps_hirtus_00007486	88	25.5814	6
coleps_hirtus_00007013	109	57.3684	5
coleps_hirtus_00006819	39	38.6139	4
coleps_hirtus_00006827	149	31.5011	7
coleps_hirtus_00006665	91	19.1176	8
coleps_hirtus_00008112	317	20.6784	23
coleps_hirtus_00007335	135	44.2623	6
coleps_hirtus_00007265	271	22.754	12
coleps_hirtus_00007548	187	7.69231	24
coleps_hirtus_00006541	444	76.9497	5
coleps_hirtus_00007061	44	15.3846	4
coleps_hirtus_00007855	386	60.7874	6
coleps_hirtus_00007844	105	14.3247	10
coleps_hirtus_00006961	10	8.84956	2
coleps_hirtus_00007375	294	15.5145	23
coleps_hirtus_00007371	647	99.3856	2
coleps_hirtus_00007373	69	13.8554	8
coleps_hirtus_00006418	23	46	2
coleps_hirtus_00006430	27	9.0301	5
coleps_hirtus_00007525	127	5.60954	24
coleps_hirtus_00008069	250	11.236	26
coleps_hirtus_00008074	736	87.4109	7
coleps_hirtus_00007306	74	58.2677	2
coleps_hirtus_00007305	224	35.1648	14
coleps_hirtus_00007304	117	21.1191	9
coleps_hirtus_00006581	1071	76.4454	11
coleps_hirtus_00007886	134	8.8683	18
coleps_hirtus_00006434	90	34.3511	7
coleps_hirtus_00006439	115	61.4973	2
coleps_hirtus_00007762	143	42.0588	6
coleps_hirtus_00006599	82	15.2134	5
coleps_hirtus_00006561	79	7.7527	10
coleps_hirtus_00007405	501	69.4868	8
coleps_hirtus_00008670	384	81.5287	3
coleps_hirtus_00008673	41	23.5632	4
coleps_hirtus_00009404	110	99.0991	1
coleps_hirtus_00008158	166	8.93434	18
coleps_hirtus_00008161	17	14.7826	2
coleps_hirtus_00009249	43	3.87387	8
coleps_hirtus_00008953	569	60.0845	11
coleps_hirtus_00009423	187	15.5704	18
coleps_hirtus_00009013	109	12.8994	9
coleps_hirtus_00008282	263	18.3916	24
coleps_hirtus_00008281	57	6.85921	10
coleps_hirtus_00008273	62	14.0271	7
coleps_hirtus_00009539	3	4.28571	1
coleps_hirtus_00009535	74	10.4225	10
coleps_hirtus_00009142	95	11.1765	15
coleps_hirtus_00009148	73	65.7658	3
coleps_hirtus_00008128	117	18.9935	11
coleps_hirtus_00008236	1560	53.682	54
coleps_hirtus_00008411	319	85.9838	2
coleps_hirtus_00008401	841	76.0398	10
coleps_hirtus_00008405	329	63.0268	8
coleps_hirtus_00008406	275	90.7591	3
coleps_hirtus_00009230	42	6.35401	2
coleps_hirtus_00009231	63	4.98418	11
coleps_hirtus_00009447	120	29.3399	8
coleps_hirtus_00009289	191	12.0581	23
coleps_hirtus_00009287	57	37.013	5
coleps_hirtus_00008473	28	9.21053	3
coleps_hirtus_00008841	119	6.5277	20
coleps_hirtus_00008646	284	32.7945	16
coleps_hirtus_00009471	289	26.7098	22
coleps_hirtus_00009278	49	7.90323	8
coleps_hirtus_00009279	30	6.52174	5
coleps_hirtus_00009286	32	6.86695	6
coleps_hirtus_00009491	137	22.9866	9
coleps_hirtus_00008205	259	18.3949	17
coleps_hirtus_00008139	256	37.5367	12
coleps_hirtus_00008133	248	37.9786	10
coleps_hirtus_00009519	15	21.7391	3
coleps_hirtus_00009520	155	47.546	6
coleps_hirtus_00009522	81	9.26773	8
coleps_hirtus_00008634	126	51.4286	5
coleps_hirtus_00008635	200	70.6714	6
coleps_hirtus_00008632	292	75.0643	5
coleps_hirtus_00008833	177	10.3207	20
coleps_hirtus_00009106	135	39.0173	5
coleps_hirtus_00009271	687	56.6364	16
coleps_hirtus_00009277	11	11.5789	4
coleps_hirtus_00009206	243	15.458	23
coleps_hirtus_00009503	175	10.2639	16
coleps_hirtus_00008150	257	17.5187	20
coleps_hirtus_00009164	369	86.4169	1
coleps_hirtus_00009168	142	28.5714	10
coleps_hirtus_00009160	214	97.7169	2
coleps_hirtus_00008727	286	15.6455	25
coleps_hirtus_00008608	63	14.3182	8
coleps_hirtus_00008789	78	45.3488	3
coleps_hirtus_00009363	98	20.3742	7
coleps_hirtus_00008887	207	13.3721	17
coleps_hirtus_00008707	204	68	5
coleps_hirtus_00008708	54	4.37956	10
coleps_hirtus_00009028	229	35.7812	12
coleps_hirtus_00008862	185	8.32958	25
coleps_hirtus_00008861	160	8.92857	19
coleps_hirtus_00008858	145	23.5008	7
coleps_hirtus_00008863	31	20.6667	2
coleps_hirtus_00008656	316	30.8895	16
coleps_hirtus_00009505	83	4.73204	16
coleps_hirtus_00009477	262	45.0172	10
coleps_hirtus_00009476	65	26.1044	5
coleps_hirtus_00008747	73	15.8696	6
coleps_hirtus_00008427	31	25.8333	3
coleps_hirtus_00008343	296	68.2028	5
coleps_hirtus_00008351	204	70.5882	4
coleps_hirtus_00008353	136	15.5251	15
coleps_hirtus_00008352	148	30.7692	6
coleps_hirtus_00009330	48	7.59494	5
coleps_hirtus_00009335	157	44.2254	5
coleps_hirtus_00009337	50	7.08215	6
coleps_hirtus_00009186	236	63.6119	2
coleps_hirtus_00008965	99	33.7884	6
coleps_hirtus_00008934	91	7.22222	19
coleps_hirtus_00008935	118	12.5666	11
coleps_hirtus_00008549	184	12.4915	19
coleps_hirtus_00008548	38	9.04762	7
coleps_hirtus_00008245	458	58.3439	18
coleps_hirtus_00008912	206	35.7019	7
coleps_hirtus_00008917	47	19.2623	6
coleps_hirtus_00009322	270	87.9479	2
coleps_hirtus_00009023	41	5.56309	8
coleps_hirtus_00009022	1119	30.7671	61
coleps_hirtus_00009439	198	11.9927	17
coleps_hirtus_00008894	79	15.7058	7
coleps_hirtus_00009703	77	33.7719	7
coleps_hirtus_00009704	59	31.2169	5
coleps_hirtus_00009716	332	71.8615	4
coleps_hirtus_00010098	117	23.1225	13
coleps_hirtus_00010955	86	7.78281	13
coleps_hirtus_00010611	190	30.303	11
coleps_hirtus_00010669	98	18.2836	11
coleps_hirtus_00010364	47	8.31858	8
coleps_hirtus_00010367	280	47.5382	6
coleps_hirtus_00010361	331	69.9789	8
coleps_hirtus_00009727	302	12.0703	24
coleps_hirtus_00010759	256	18.1689	21
coleps_hirtus_00010756	205	19.7115	15
coleps_hirtus_00009833	152	18.0308	11
coleps_hirtus_00010531	121	54.7511	4
coleps_hirtus_00009809	153	18.5006	11
coleps_hirtus_00010590	63	23.8636	4
coleps_hirtus_00010862	16	11.9403	4
coleps_hirtus_00009906	181	19.61	8
coleps_hirtus_00010355	238	64.3243	6
coleps_hirtus_00010202	15	3.91645	3
coleps_hirtus_00010204	165	7.86838	16
coleps_hirtus_00010134	259	42.1138	8
coleps_hirtus_00010401	189	35.4597	7
coleps_hirtus_00010714	218	22.6611	15
coleps_hirtus_00010713	88	45.5959	5
coleps_hirtus_00010276	220	42.3892	12
coleps_hirtus_00010940	44	26.8293	3
coleps_hirtus_00010939	285	64.4796	6
coleps_hirtus_00011025	309	18.1765	20
coleps_hirtus_00011018	430	61.5165	14
coleps_hirtus_00009743	149	42.8161	7
coleps_hirtus_00010772	463	38.7124	22
coleps_hirtus_00010349	137	27.6768	8
coleps_hirtus_00010119	533	46.1073	22
coleps_hirtus_00010053	299	16.8736	27
coleps_hirtus_00010411	168	41.4815	5
coleps_hirtus_00010063	205	21.6473	13
coleps_hirtus_00010059	82	42.487	2
coleps_hirtus_00010816	40	13.4228	5
coleps_hirtus_00010557	180	99.4475	1
coleps_hirtus_00010558	103	40.3922	5
coleps_hirtus_00010313	70	18.4697	9
coleps_hirtus_00010466	152	12.4183	13
coleps_hirtus_00010390	535	94.523	3
coleps_hirtus_00010885	130	14.8912	12
coleps_hirtus_00010887	398	43.8809	9
coleps_hirtus_00010890	947	65.2653	24
coleps_hirtus_00010566	217	8.40108	32
coleps_hirtus_00010152	322	14.4072	29
coleps_hirtus_00010151	288	13.2597	33
coleps_hirtus_00009967	39	37.8641	3
coleps_hirtus_00009968	30	22.0588	4
coleps_hirtus_00009972	121	11.1111	10
coleps_hirtus_00010418	79	9.1224	10
coleps_hirtus_00010382	132	37.6068	11
coleps_hirtus_00011105	297	71.3942	6
coleps_hirtus_00011110	293	87.7246	5
coleps_hirtus_00009857	697	71.0499	14
coleps_hirtus_00010662	210	26.6836	17
coleps_hirtus_00010656	53	21.8107	3
coleps_hirtus_00010660	196	22.0721	18
coleps_hirtus_00010657	93	23.0769	7
coleps_hirtus_00010092	102	27.2727	8
coleps_hirtus_00010094	250	33.2005	10
coleps_hirtus_00011015	256	77.5758	4
coleps_hirtus_00011017	298	44.6108	10
coleps_hirtus_00010979	251	81.4935	3
coleps_hirtus_00011126	115	24.2616	9
coleps_hirtus_00011129	90	20.7373	5
coleps_hirtus_00009784	178	21.9482	12
coleps_hirtus_00010994	424	55.863	9
coleps_hirtus_00010803	157	27.9359	12
coleps_hirtus_00010807	30	9.67742	4
coleps_hirtus_00010507	56	37.0861	4
coleps_hirtus_00010929	829	78.4295	11
coleps_hirtus_00010926	269	26.581	17
coleps_hirtus_00011031	130	7.73349	23
coleps_hirtus_00009796	159	10.2846	15
coleps_hirtus_00010882	63	10.4478	9
coleps_hirtus_00010883	132	8.34915	18
coleps_hirtus_00009996	49	7.57342	10
coleps_hirtus_00009883	42	6.21302	9
coleps_hirtus_00010331	331	15.0318	24
coleps_hirtus_00010327	205	20.4591	17
coleps_hirtus_00011090	243	24.7202	13
coleps_hirtus_00011091	139	9.67967	15
coleps_hirtus_00010022	501	93.1227	5
coleps_hirtus_00010068	166	14.188	16
coleps_hirtus_00010078	224	18.7448	10
coleps_hirtus_00011002	293	43.4718	18
coleps_hirtus_00011001	245	39.7083	7
coleps_hirtus_00011003	110	38.5965	4
coleps_hirtus_00011135	117	23.5887	8
coleps_hirtus_00011317	295	53.8321	8
coleps_hirtus_00012103	267	23.057	17
coleps_hirtus_00011276	55	8.54037	10
coleps_hirtus_00012314	131	30.3241	8
coleps_hirtus_00012313	80	40.6091	4
coleps_hirtus_00011892	58	8.76133	12
coleps_hirtus_00011762	329	35.4526	10
coleps_hirtus_00011765	112	16.5436	13
coleps_hirtus_00011180	361	57.9454	7
coleps_hirtus_00011612	172	34.6076	9
coleps_hirtus_00012044	124	23.8462	8
coleps_hirtus_00011412	44	11.8919	5
coleps_hirtus_00011771	204	31.7757	11
coleps_hirtus_00012199	37	9.94624	6
coleps_hirtus_00011462	672	87.6141	7
coleps_hirtus_00011463	232	97.479	2
coleps_hirtus_00011465	642	89.2907	5
coleps_hirtus_00011391	123	7.50916	18
coleps_hirtus_00011390	156	27.907	5
coleps_hirtus_00011958	41	15.9533	2
coleps_hirtus_00011665	204	21.3166	9
coleps_hirtus_00012098	301	24.2351	17
coleps_hirtus_00011812	100	74.0741	2
coleps_hirtus_00011816	93	5.1495	11
coleps_hirtus_00012369	193	31.9536	9
coleps_hirtus_00012370	46	11.6456	7
coleps_hirtus_00012391	135	7.24638	19
coleps_hirtus_00011776	80	44.4444	3
coleps_hirtus_00011383	431	18.1627	42
coleps_hirtus_00011638	103	42.3868	4
coleps_hirtus_00011636	75	36.7647	6
coleps_hirtus_00011793	60	9.81997	12
coleps_hirtus_00011258	305	50.9182	10
coleps_hirtus_00012354	125	16.2127	6
coleps_hirtus_00011923	171	48.9971	6
coleps_hirtus_00012135	439	48.348	15
coleps_hirtus_00011669	153	23.8318	8
coleps_hirtus_00011675	57	5.666	13
coleps_hirtus_00011668	61	13.8952	8
coleps_hirtus_00011670	102	6.41509	21
coleps_hirtus_00011528	26	16.9935	3
coleps_hirtus_00011527	32	8.29016	6
coleps_hirtus_00012384	149	17.1461	11
coleps_hirtus_00011999	213	9.89317	27
coleps_hirtus_00011996	322	13.5351	30
coleps_hirtus_00012347	304	13.6629	27
coleps_hirtus_00011558	94	98.9474	1
coleps_hirtus_00011549	84	16.7665	4
coleps_hirtus_00011556	65	23.9852	4
coleps_hirtus_00011613	41	13.1833	5
coleps_hirtus_00011615	47	17.6692	4
coleps_hirtus_00011220	112	9.43555	14
coleps_hirtus_00011934	135	7.57576	20
coleps_hirtus_00012311	211	34.2532	10
coleps_hirtus_00012117	138	27.112	7
coleps_hirtus_00011207	298	39.0052	13
coleps_hirtus_00011985	255	18.8331	18
coleps_hirtus_00011889	157	26.1231	9
coleps_hirtus_00011840	346	12.3439	31
coleps_hirtus_00012085	200	13.21	17
coleps_hirtus_00011711	416	34.7536	25
coleps_hirtus_00011409	79	14.4424	5
coleps_hirtus_00012212	52	3.86617	12
coleps_hirtus_00012214	159	19.0647	15
coleps_hirtus_00011186	284	17.5743	21
coleps_hirtus_00011184	71	5.22059	9
coleps_hirtus_00011744	158	23.9394	10
coleps_hirtus_00011953	334	37.402	13
coleps_hirtus_00011311	111	24.5575	7
coleps_hirtus_00011678	205	10.3327	23
coleps_hirtus_00012360	166	40.7862	13
coleps_hirtus_00012505	250	51.5464	12
coleps_hirtus_00012506	65	14.977	8
coleps_hirtus_00012643	86	6.37509	15
coleps_hirtus_00013118	141	24.8677	5
coleps_hirtus_00013122	278	14.4416	33
coleps_hirtus_00012567	18	19.7802	3
coleps_hirtus_00012571	47	22.9268	5
coleps_hirtus_00012601	183	19.6986	15
coleps_hirtus_00012466	89	16.6355	10
coleps_hirtus_00013149	328	83.8875	5
coleps_hirtus_00013344	113	7.66102	19
coleps_hirtus_00013412	282	88.125	3
coleps_hirtus_00012660	104	18.705	7
coleps_hirtus_00012661	141	24.8677	6
coleps_hirtus_00013099	168	25.1874	6
coleps_hirtus_00013096	114	21.2687	11
coleps_hirtus_00013307	543	78.5818	8
coleps_hirtus_00013431	180	28.6624	9
coleps_hirtus_00012479	83	19.1686	8
coleps_hirtus_00013247	56	10.1083	7
coleps_hirtus_00013082	154	30.4348	9
coleps_hirtus_00013089	57	10.6343	7
coleps_hirtus_00013282	217	65.1652	8
coleps_hirtus_00012682	671	88.2895	6
coleps_hirtus_00013267	75	29.8805	7
coleps_hirtus_00013276	52	13.0653	7
coleps_hirtus_00012965	378	79.9154	5
coleps_hirtus_00012431	43	46.2366	2
coleps_hirtus_00013026	129	21.4642	12
coleps_hirtus_00013456	132	61.9718	2
coleps_hirtus_00013113	54	31.9527	4
coleps_hirtus_00013182	137	18.0739	12
coleps_hirtus_00012530	53	15.5882	4
coleps_hirtus_00013331	40	33.3333	2
coleps_hirtus_00013332	151	18.0622	14
coleps_hirtus_00012399	209	11.875	20
coleps_hirtus_00013298	191	9.63673	28
coleps_hirtus_00012763	283	21.2303	17
coleps_hirtus_00012650	210	11.3636	25
coleps_hirtus_00013494	55	10.8911	5
coleps_hirtus_00012574	126	6.73797	21
coleps_hirtus_00012435	181	86.1905	5
coleps_hirtus_00012442	108	29.4278	8
coleps_hirtus_00012868	94	24.7368	11
coleps_hirtus_00012731	63	10.4305	8
coleps_hirtus_00012419	37	24.6667	4
coleps_hirtus_00012984	92	19.4915	9
coleps_hirtus_00012842	5	5.10204	2
coleps_hirtus_00013406	81	15.7282	9
coleps_hirtus_00013405	7	2.92887	3
coleps_hirtus_00012898	352	31.6832	14
coleps_hirtus_00013321	642	88.674	5
coleps_hirtus_00013322	218	43.513	12
coleps_hirtus_00013064	1399	29.2862	88
coleps_hirtus_00013063	144	24.7849	8
coleps_hirtus_00013010	493	17.3043	49
coleps_hirtus_00013578	188	29.794	11
coleps_hirtus_00014435	109	16.293	13
coleps_hirtus_00014331	1070	60.7955	19
coleps_hirtus_00013778	262	16.7626	19
coleps_hirtus_00013779	128	29.6296	8
coleps_hirtus_00013607	10	7.57576	1
coleps_hirtus_00014102	758	28.273	46
coleps_hirtus_00013664	100	27.8552	6
coleps_hirtus_00013916	195	8.81157	26
coleps_hirtus_00014128	53	47.7477	3
coleps_hirtus_00014059	335	71.8884	3
coleps_hirtus_00014062	149	62.8692	2
coleps_hirtus_00014325	590	30.3811	28
coleps_hirtus_00013630	72	17.4757	7
coleps_hirtus_00014507	60	10.3986	14
coleps_hirtus_00013682	336	13.9188	32
coleps_hirtus_00013974	282	67.3031	4
coleps_hirtus_00014037	238	33.9515	13
coleps_hirtus_00013908	53	9.16955	5
coleps_hirtus_00013880	125	11.8934	15
coleps_hirtus_00013883	155	20.8054	14
coleps_hirtus_00013885	125	29.7619	5
coleps_hirtus_00014199	147	14.4401	14
coleps_hirtus_00013522	40	21.5054	3
coleps_hirtus_00013772	228	8.98699	32
coleps_hirtus_00013801	139	19.3593	13
coleps_hirtus_00013798	49	15.5063	9
coleps_hirtus_00014447	263	29.1898	15
coleps_hirtus_00014144	49	15.0769	11
coleps_hirtus_00013828	539	20.4399	41
coleps_hirtus_00014367	158	9.98105	15
coleps_hirtus_00014368	41	9.23423	5
coleps_hirtus_00013604	301	12.0545	23
coleps_hirtus_00013605	138	60	4
coleps_hirtus_00013635	287	11.9733	29
coleps_hirtus_00013634	204	11.7444	19
coleps_hirtus_00013972	34	9.79827	5
coleps_hirtus_00014189	173	27.7689	8
coleps_hirtus_00014353	235	12.8556	24
coleps_hirtus_00014408	338	53.3123	10
coleps_hirtus_00014415	84	23.3983	8
coleps_hirtus_00014407	304	93.5385	2
coleps_hirtus_00013794	253	15.0685	18
coleps_hirtus_00013728	628	93.037	6
coleps_hirtus_00014171	83	15.342	11
coleps_hirtus_00013675	1271	38.4802	56
coleps_hirtus_00013851	744	32.166	24
coleps_hirtus_00014420	461	25.7542	33
coleps_hirtus_00014421	384	43.2432	16
coleps_hirtus_00013836	206	11.6056	23
coleps_hirtus_00013834	153	17.426	13
coleps_hirtus_00015050	477	79.5	4
coleps_hirtus_00015358	38	13.5231	6
coleps_hirtus_00014689	33	4.94753	8
coleps_hirtus_00015448	36	9.47368	7
coleps_hirtus_00015094	101	22.3451	9
coleps_hirtus_00015200	80	15.1803	6
coleps_hirtus_00014856	238	41.9753	9
coleps_hirtus_00014667	266	34.2784	8
coleps_hirtus_00015244	93	10.6897	10
coleps_hirtus_00014611	307	74.3341	6
coleps_hirtus_00014791	22	8.08824	3
coleps_hirtus_00015147	257	16.0125	24
coleps_hirtus_00015145	64	53.3333	2
coleps_hirtus_00015146	252	12.2807	18
coleps_hirtus_00014530	179	14.9416	18
coleps_hirtus_00014994	359	41.455	15
coleps_hirtus_00014751	158	37.5297	7
coleps_hirtus_00015027	313	99.0506	2
coleps_hirtus_00015153	109	66.4634	3
coleps_hirtus_00014795	143	25.0877	10
coleps_hirtus_00014798	121	8.61823	12
coleps_hirtus_00015217	389	23.3213	30
coleps_hirtus_00015397	1269	57.4208	35
coleps_hirtus_00015399	1051	50.5532	19
coleps_hirtus_00015433	41	16.4	4
coleps_hirtus_00015430	20	17.6991	3
coleps_hirtus_00015424	290	97.973	2
coleps_hirtus_00015423	247	82.6087	4
coleps_hirtus_00014539	50	11.236	9
coleps_hirtus_00015311	38	3.24786	9
coleps_hirtus_00015275	55	20.9125	4
coleps_hirtus_00015271	90	4.93421	13
coleps_hirtus_00015273	69	3.79329	9
coleps_hirtus_00014601	106	9.51526	10
coleps_hirtus_00014603	31	2.38278	12
coleps_hirtus_00014554	80	23.9521	6
coleps_hirtus_00014556	506	22.711	33
coleps_hirtus_00015104	177	9.99435	21
coleps_hirtus_00015203	377	15.5656	32
coleps_hirtus_00015475	977	86.0035	11
coleps_hirtus_00015049	270	14.3388	26
coleps_hirtus_00015144	49	7.86517	9
coleps_hirtus_00014727	196	23.7001	11
coleps_hirtus_00014922	202	10.6709	21
coleps_hirtus_00014880	7	2.51799	3
coleps_hirtus_00015085	112	29.8667	8
coleps_hirtus_00014564	139	14.7872	16
coleps_hirtus_00015441	261	34.6614	12
coleps_hirtus_00015089	432	31.259	31
coleps_hirtus_00015380	24	14.2012	4
coleps_hirtus_00015338	560	39.8577	14
coleps_hirtus_00015110	63	13.5193	8
coleps_hirtus_00015166	130	17.7353	8
coleps_hirtus_00015097	153	31.677	11
coleps_hirtus_00015375	180	15.1134	15
coleps_hirtus_00015604	8	5.40541	2
coleps_hirtus_00015603	272	12.0354	23
coleps_hirtus_00016225	225	31.3808	8
coleps_hirtus_00015792	305	20.7342	25
coleps_hirtus_00015542	454	9.61253	66
coleps_hirtus_00015915	222	14.5193	18
coleps_hirtus_00015949	273	49.1892	7
coleps_hirtus_00015962	177	10.9125	20
coleps_hirtus_00016247	162	7.00995	24
coleps_hirtus_00016249	55	5.44016	8
coleps_hirtus_00015939	154	20.026	12
coleps_hirtus_00016039	60	11.8812	7
coleps_hirtus_00016341	109	47.3913	3
coleps_hirtus_00016203	421	66.8254	8
coleps_hirtus_00016183	130	31.6302	9
coleps_hirtus_00015658	66	7.24479	7
coleps_hirtus_00015662	275	16.9648	22
coleps_hirtus_00015576	255	16.7104	17
coleps_hirtus_00015774	213	12.4054	26
coleps_hirtus_00015775	118	70.6587	2
coleps_hirtus_00016149	93	40.0862	7
coleps_hirtus_00016071	853	36.1594	52
coleps_hirtus_00015594	50	35.461	2
coleps_hirtus_00015495	427	49.2503	12
coleps_hirtus_00015523	221	16.7933	8
coleps_hirtus_00016006	256	81.0127	3
coleps_hirtus_00015999	82	16.1736	4
coleps_hirtus_00016127	97	23.8329	10
coleps_hirtus_00015609	104	16.2246	10
coleps_hirtus_00016079	130	46.0993	5
coleps_hirtus_00016074	68	15.3846	4
coleps_hirtus_00016361	187	19.4185	16
coleps_hirtus_00015704	175	27.0898	12
coleps_hirtus_00015753	103	10.9808	12
coleps_hirtus_00015555	72	18.9974	10
coleps_hirtus_00016352	222	20.4986	25
coleps_hirtus_00015897	262	29.8746	11
coleps_hirtus_00015540	153	15.1635	14
coleps_hirtus_00015539	88	10.5642	8
coleps_hirtus_00015541	246	18.7786	16
coleps_hirtus_00016069	17	11.4865	4
coleps_hirtus_00015831	15	8.37989	2
coleps_hirtus_00015626	168	48.2759	6
coleps_hirtus_00016266	106	6.47526	17
coleps_hirtus_00016026	49	15.7051	7
coleps_hirtus_00015561	428	46.1704	20
coleps_hirtus_00016755	36	10.4046	8
coleps_hirtus_00016838	154	7.17614	20
coleps_hirtus_00017082	34	33.6634	3
coleps_hirtus_00017010	39	4.42177	11
coleps_hirtus_00016891	111	7.98561	12
coleps_hirtus_00016890	76	13.8182	12
coleps_hirtus_00016801	57	13.4118	5
coleps_hirtus_00017049	57	32.2034	6
coleps_hirtus_00016761	106	99.0654	1
coleps_hirtus_00016765	186	39.1579	6
coleps_hirtus_00016506	47	9.41884	10
coleps_hirtus_00017209	397	32.648	23
coleps_hirtus_00016533	128	99.2248	1
coleps_hirtus_00016913	101	28.5311	7
coleps_hirtus_00017030	476	41.1054	28
coleps_hirtus_00016510	170	7.56901	17
coleps_hirtus_00016742	30	16.9492	5
coleps_hirtus_00016430	26	10.5691	3
coleps_hirtus_00016399	110	13.8539	10
coleps_hirtus_00016980	89	24.8603	8
coleps_hirtus_00016788	119	22.973	9
coleps_hirtus_00016748	121	8.00265	19
coleps_hirtus_00016934	195	11.9412	13
coleps_hirtus_00016936	49	21.875	3
coleps_hirtus_00017195	600	62.5652	9
coleps_hirtus_00016465	291	9.00929	30
coleps_hirtus_00016665	565	26.9048	29
coleps_hirtus_00017184	117	22.7626	10
coleps_hirtus_00016489	173	9.64863	21
coleps_hirtus_00016487	107	11.5426	14
coleps_hirtus_00017145	29	7.88043	5
coleps_hirtus_00016651	99	19.5652	5
coleps_hirtus_00016394	101	19.5358	10
coleps_hirtus_00017127	299	19.9733	15
coleps_hirtus_00017125	227	9.705	38
coleps_hirtus_00016957	288	35.6436	16
coleps_hirtus_00016829	126	20.7237	7
coleps_hirtus_00016689	364	91.9192	3
coleps_hirtus_00016645	318	81.9588	3
coleps_hirtus_00016628	260	11.2554	29
coleps_hirtus_00016655	231	88.8462	2
coleps_hirtus_00016595	229	65.8046	6
coleps_hirtus_00016561	149	21.7836	10
coleps_hirtus_00016637	201	88.5463	4
coleps_hirtus_00017008	68	34.5178	6
coleps_hirtus_00016714	48	10.8352	9
coleps_hirtus_00016716	41	17.5966	5
coleps_hirtus_00017154	33	14.1026	4
coleps_hirtus_00017157	287	17.1856	18
coleps_hirtus_00017507	86	23.0563	8
coleps_hirtus_00017599	15	10.5634	4
coleps_hirtus_00017779	90	51.1364	3
coleps_hirtus_00017739	185	51.2465	7
coleps_hirtus_00017311	51	18.8889	4
coleps_hirtus_00017411	78	4.85679	16
coleps_hirtus_00017991	56	10.5066	5
coleps_hirtus_00017318	65	9.67262	7
coleps_hirtus_00017319	264	17.1763	21
coleps_hirtus_00017320	582	48.6622	23
coleps_hirtus_00017797	77	8.90173	8
coleps_hirtus_00017769	219	9.36298	29
coleps_hirtus_00017581	100	28.2486	6
coleps_hirtus_00017826	26	12.037	5
coleps_hirtus_00017812	287	68.0095	9
coleps_hirtus_00018010	295	17.6965	30
coleps_hirtus_00017643	126	34.3324	8
coleps_hirtus_00017559	96	19.2385	7
coleps_hirtus_00017341	149	35.3081	12
coleps_hirtus_00017701	255	11.1063	22
coleps_hirtus_00017703	180	10.1408	15
coleps_hirtus_00017324	58	98.3051	1
coleps_hirtus_00017898	700	24.2803	50
coleps_hirtus_00017370	323	46.077	9
coleps_hirtus_00017264	104	16.7472	5
coleps_hirtus_00017615	347	47.019	12
coleps_hirtus_00017616	206	33.0658	10
coleps_hirtus_00017799	141	69.4581	3
coleps_hirtus_00017965	46	6.94864	9
coleps_hirtus_00017687	10	5.15464	3
coleps_hirtus_00017365	745	87.9575	9
coleps_hirtus_00017948	55	25.463	5
coleps_hirtus_00018005	27	6.61765	8
coleps_hirtus_00018006	224	34.891	8
coleps_hirtus_00017293	93	17.5803	5
coleps_hirtus_00017891	102	6.67103	14
coleps_hirtus_00017893	216	9.89918	23
coleps_hirtus_00017816	241	24.3927	20
coleps_hirtus_00017498	960	40.0334	38
coleps_hirtus_00017302	213	66.7712	5
coleps_hirtus_00017682	8	7.47664	3
coleps_hirtus_00017679	217	14.5931	23
coleps_hirtus_00018001	196	23.389	15
coleps_hirtus_00017243	150	18.1159	11
coleps_hirtus_00017244	146	24.4966	14
coleps_hirtus_00017313	331	35.0636	15
coleps_hirtus_00017678	247	12.4433	19
coleps_hirtus_00017676	84	13.5703	8
coleps_hirtus_00017296	69	8.93782	10
coleps_hirtus_00017923	640	84.7682	12
coleps_hirtus_00017281	98	20.0409	8
coleps_hirtus_00017788	40	20.1005	4
coleps_hirtus_00018394	321	99.6894	1
coleps_hirtus_00018182	152	20.6242	11
coleps_hirtus_00018450	69	23.4694	6
coleps_hirtus_00018340	40	5.93472	9
coleps_hirtus_00018307	107	14.3048	9
coleps_hirtus_00018303	94	27.7286	5
coleps_hirtus_00018169	60	6.93642	8
coleps_hirtus_00018167	124	99.2	1
coleps_hirtus_00018386	35	13.5135	4
coleps_hirtus_00018143	80	21.6216	7
coleps_hirtus_00018571	81	11.3604	7
coleps_hirtus_00018308	22	8.27068	4
coleps_hirtus_00018323	41	22.6519	5
coleps_hirtus_00018159	189	13.7056	19
coleps_hirtus_00018467	331	15.4384	29
coleps_hirtus_00018465	19	6.59722	3
coleps_hirtus_00018274	76	24.8366	6
coleps_hirtus_00018271	258	15.995	20
coleps_hirtus_00018179	371	18.2579	30
coleps_hirtus_00018284	47	12.2078	7
coleps_hirtus_00018283	131	21.9064	7
coleps_hirtus_00018359	368	22.688	28
coleps_hirtus_00018035	137	73.262	6
coleps_hirtus_00018632	174	9.55519	25
coleps_hirtus_00018542	12	7.18563	4
coleps_hirtus_00018703	56	16.8168	7
coleps_hirtus_00018054	45	15.9011	6
coleps_hirtus_00018056	65	15.0115	8
coleps_hirtus_00018629	179	21.1334	12
coleps_hirtus_00018170	100	59.1716	3
coleps_hirtus_00018723	125	26.7094	5
coleps_hirtus_00018721	224	11.74	22
coleps_hirtus_00018403	208	32.3988	17
coleps_hirtus_00018291	137	8.40491	16
coleps_hirtus_00018637	109	18.6325	7
coleps_hirtus_00018636	87	6.7757	20
coleps_hirtus_00018634	116	11.1218	15
coleps_hirtus_00019396	155	55.7554	4
coleps_hirtus_00018975	80	29.8507	5
coleps_hirtus_00019052	146	14.7773	10
coleps_hirtus_00019054	73	9.11361	11
coleps_hirtus_00018808	264	75.2137	6
coleps_hirtus_00018807	188	25.6831	14
coleps_hirtus_00018809	252	36.8421	9
coleps_hirtus_00019223	123	6.914	21
coleps_hirtus_00019204	168	20.5379	16
coleps_hirtus_00019101	100	45.8716	4
coleps_hirtus_00019098	155	8.96991	15
coleps_hirtus_00019385	89	7.52961	13
coleps_hirtus_00018843	423	58.1044	23
coleps_hirtus_00019314	56	13.7592	5
coleps_hirtus_00018766	66	7.17391	9
coleps_hirtus_00018993	197	14.7787	20
coleps_hirtus_00018871	68	6.86176	11
coleps_hirtus_00018759	244	11.3594	30
coleps_hirtus_00019381	74	14.2857	7
coleps_hirtus_00019382	68	13.3858	7
coleps_hirtus_00019383	56	10.9804	9
coleps_hirtus_00019257	229	13.9041	25
coleps_hirtus_00019256	68	15.814	8
coleps_hirtus_00019258	17	5.43131	3
coleps_hirtus_00019067	247	18.3234	19
coleps_hirtus_00019400	204	27.6049	9
coleps_hirtus_00018782	196	26.6667	14
coleps_hirtus_00019280	203	14.4381	21
coleps_hirtus_00018905	156	15.9836	21
coleps_hirtus_00019182	90	5.22042	16
coleps_hirtus_00019001	95	24.7396	6
coleps_hirtus_00018998	8	7.33945	2
coleps_hirtus_00018963	256	17.0213	20
coleps_hirtus_00018964	60	10.7914	9
coleps_hirtus_00019364	54	5.22244	11
coleps_hirtus_00019046	214	10.1086	19
coleps_hirtus_00018742	160	49.8442	4
coleps_hirtus_00019007	162	50.625	5
coleps_hirtus_00018953	265	57.4837	7
coleps_hirtus_00018769	18	14.6341	2
coleps_hirtus_00018814	96	16.2988	7
coleps_hirtus_00018815	458	38.4551	26
coleps_hirtus_00018730	289	36.8153	13
coleps_hirtus_00018944	432	12.0907	49
coleps_hirtus_00019624	119	19.3811	5
coleps_hirtus_00019983	26	21.4876	5
coleps_hirtus_00019631	69	6.90691	11
coleps_hirtus_00019932	314	18.7911	16
coleps_hirtus_00019946	58	98.3051	1
coleps_hirtus_00019966	1630	59.5108	45
coleps_hirtus_00019505	64	6.55738	7
coleps_hirtus_00019816	315	17.6471	27
coleps_hirtus_00019820	30	44.1176	2
coleps_hirtus_00020037	36	19.8895	6
coleps_hirtus_00020034	34	18.6813	3
coleps_hirtus_00019564	42	14.7368	6
coleps_hirtus_00019642	63	11.0526	3
coleps_hirtus_00019641	55	11.022	8
coleps_hirtus_00019935	14	14.433	3
coleps_hirtus_00019544	10	5.81395	2
coleps_hirtus_00019976	194	91.9431	2
coleps_hirtus_00019960	150	25.9516	13
coleps_hirtus_00019579	104	29.0503	4
coleps_hirtus_00019751	100	34.3643	4
coleps_hirtus_00020058	118	9.68801	18
coleps_hirtus_00019638	560	34.1672	30
coleps_hirtus_00019640	57	22.093	7
coleps_hirtus_00019808	221	20.3312	13
coleps_hirtus_00020000	47	8.68762	7
coleps_hirtus_00019528	39	12.1118	3
coleps_hirtus_00019654	65	11.4035	9
coleps_hirtus_00019656	9	4.56853	2
coleps_hirtus_00019657	103	9.66229	12
coleps_hirtus_00019794	72	15.4506	9
coleps_hirtus_00019899	44	8.94309	8
coleps_hirtus_00019787	212	29.2414	10
coleps_hirtus_00019788	483	47.3529	15
coleps_hirtus_00020107	66	98.5075	1
coleps_hirtus_00020582	294	72.2359	4
coleps_hirtus_00020635	92	11.33	11
coleps_hirtus_00020068	10	16.3934	2
coleps_hirtus_00020482	73	29.4355	11
coleps_hirtus_00020481	136	47.2222	5
coleps_hirtus_00020172	648	30.3797	33
coleps_hirtus_00020171	136	24.3292	15
coleps_hirtus_00020643	82	8.17547	7
coleps_hirtus_00020644	88	10.7711	14
coleps_hirtus_00020656	286	11.8427	26
coleps_hirtus_00020374	89	24.1848	9
coleps_hirtus_00020326	116	6.35268	19
coleps_hirtus_00020539	354	12.2619	50
coleps_hirtus_00020069	326	18.5333	19
coleps_hirtus_00020498	171	10.8091	17
coleps_hirtus_00020579	47	8.30389	7
coleps_hirtus_00020530	264	71.9346	8
coleps_hirtus_00020284	11	8.46154	3
coleps_hirtus_00020285	168	10.2314	18
coleps_hirtus_00020060	240	68.9655	5
coleps_hirtus_00020651	294	40.0545	11
coleps_hirtus_00020531	209	10.0384	22
coleps_hirtus_00020414	58	42.963	5
coleps_hirtus_00020207	87	13.3641	8
coleps_hirtus_00020208	195	23.8095	14
coleps_hirtus_00020112	157	8.98169	17
coleps_hirtus_00020503	192	12.5	14
coleps_hirtus_00020125	239	14.0012	17
coleps_hirtus_00020330	390	55.2408	10
coleps_hirtus_00020142	22	13.75	3
coleps_hirtus_00020138	158	10.2932	15
coleps_hirtus_00020346	78	21.3699	5
coleps_hirtus_00020188	40	9.68523	5
coleps_hirtus_00020553	37	35.5769	2
coleps_hirtus_00020552	50	36.7647	2
coleps_hirtus_00020213	87	12.2535	9
coleps_hirtus_00020118	14	6.19469	2
coleps_hirtus_00021190	186	99.4652	1
coleps_hirtus_00020858	111	13.6029	15
coleps_hirtus_00020928	406	41.3863	17
coleps_hirtus_00020939	338	21.2178	26
coleps_hirtus_00021208	232	13.2269	25
coleps_hirtus_00021074	237	11.0593	34
coleps_hirtus_00020729	2	1.40845	1
coleps_hirtus_00020832	274	14.7629	20
coleps_hirtus_00021091	34	17.0854	6
coleps_hirtus_00020813	53	11.4224	5
coleps_hirtus_00020810	187	39.3684	7
coleps_hirtus_00020875	254	41.1669	11
coleps_hirtus_00020877	221	66.3664	5
coleps_hirtus_00020992	18	25.3521	3
coleps_hirtus_00020988	78	17.931	8
coleps_hirtus_00021133	207	14.9675	12
coleps_hirtus_00021203	74	9.64798	15
coleps_hirtus_00020842	618	81.8543	9
coleps_hirtus_00021029	48	9.50495	5
coleps_hirtus_00020863	113	33.5312	8
coleps_hirtus_00020735	36	7.03125	7
coleps_hirtus_00020683	379	45.1728	12
coleps_hirtus_00020951	635	25.9926	40
coleps_hirtus_00020757	355	88.75	2
coleps_hirtus_00021140	288	23.9004	14
coleps_hirtus_00021139	176	29.932	8
coleps_hirtus_00021008	137	67.4877	4
coleps_hirtus_00021456	298	14.6798	19
coleps_hirtus_00021432	199	65.0327	4
coleps_hirtus_00021353	51	32.2785	3
coleps_hirtus_00021411	1052	93.2624	10
coleps_hirtus_00021589	252	10.8387	26
coleps_hirtus_00021457	189	17.6471	11
coleps_hirtus_00021765	29	9.7973	4
coleps_hirtus_00021475	206	64.375	7
coleps_hirtus_00021347	514	99.0366	2
coleps_hirtus_00021348	580	84.9195	8
coleps_hirtus_00021542	265	41.9968	8
coleps_hirtus_00021418	357	51.8142	8
coleps_hirtus_00021419	708	50.7163	27
coleps_hirtus_00021588	100	7.5358	12
coleps_hirtus_00021514	383	14.1747	35
coleps_hirtus_00021629	154	25.6667	10
coleps_hirtus_00021283	157	19.9492	17
coleps_hirtus_00021657	52	7.13306	8
coleps_hirtus_00021704	18	10.9091	3
coleps_hirtus_00021705	59	10	8
coleps_hirtus_00021636	57	29.8429	4
coleps_hirtus_00021485	107	38.3513	2
coleps_hirtus_00021770	21	4.51613	5
coleps_hirtus_00021298	69	57.0248	3
coleps_hirtus_00021352	45	4.11711	10
coleps_hirtus_00021638	196	12.508	14
coleps_hirtus_00021534	33	12	4
coleps_hirtus_00021482	69	28.3951	4
coleps_hirtus_00021483	47	16.6078	8
coleps_hirtus_00021546	68	18.0851	4
coleps_hirtus_00022227	71	11.146	9
coleps_hirtus_00022204	119	28.066	2
coleps_hirtus_00021990	110	60.4396	5
coleps_hirtus_00022003	65	13.9186	7
coleps_hirtus_00021829	11	10.7843	4
coleps_hirtus_00021847	167	21.916	8
coleps_hirtus_00021873	27	8.5443	6
coleps_hirtus_00022209	199	53.0667	5
coleps_hirtus_00022013	219	90.4959	2
coleps_hirtus_00022116	55	22.9167	4
coleps_hirtus_00022134	110	65.0888	3
coleps_hirtus_00021834	222	24.2094	14
coleps_hirtus_00022099	117	32.41	7
coleps_hirtus_00021931	38	12.1406	3
coleps_hirtus_00022271	159	17.8251	9
coleps_hirtus_00022067	152	46.2006	7
coleps_hirtus_00021959	118	14.8615	18
coleps_hirtus_00021979	443	92.4843	4
coleps_hirtus_00021905	41	9.62441	4
coleps_hirtus_00022059	133	9.26829	22
coleps_hirtus_00021994	129	35.2459	7
coleps_hirtus_00022142	200	79.0514	4
coleps_hirtus_00022039	60	6.14125	10
coleps_hirtus_00021805	558	81.5789	8
coleps_hirtus_00022165	368	16.8113	24
coleps_hirtus_00022078	246	46.5028	4
coleps_hirtus_00022063	187	20.4372	13
coleps_hirtus_00021824	244	10.7159	16
coleps_hirtus_00022217	149	34.2529	11
coleps_hirtus_00022613	237	14.7296	21
coleps_hirtus_00022666	360	42.4528	10
coleps_hirtus_00022334	59	35.5422	4
coleps_hirtus_00022595	219	26.3538	14
coleps_hirtus_00022373	78	34.0611	4
coleps_hirtus_00022705	279	73.6148	6
coleps_hirtus_00022408	157	9.86181	23
coleps_hirtus_00022816	132	18.1319	11
coleps_hirtus_00022453	158	29.5327	5
coleps_hirtus_00022806	154	35.9813	4
coleps_hirtus_00022432	85	98.8372	1
coleps_hirtus_00022304	266	42.7653	13
coleps_hirtus_00022731	258	12.1583	21
coleps_hirtus_00022828	14	4.98221	6
coleps_hirtus_00022829	69	16.5072	7
coleps_hirtus_00022345	340	21.978	18
coleps_hirtus_00022623	312	14.7378	26
coleps_hirtus_00022732	24	9.52381	6
coleps_hirtus_00022369	10	5.26316	2
coleps_hirtus_00022581	104	20.4322	13
coleps_hirtus_00022775	210	13.9721	22
coleps_hirtus_00022759	84	20.8955	9
coleps_hirtus_00022745	176	73.029	3
coleps_hirtus_00022638	209	16.164	19
coleps_hirtus_00022315	247	16.0703	16
coleps_hirtus_00022394	94	37.3016	5
coleps_hirtus_00022396	441	69.3396	7
coleps_hirtus_00022721	161	23.2659	10
coleps_hirtus_00022435	150	12.4378	17
coleps_hirtus_00022510	24	5.83942	4
coleps_hirtus_00022784	281	13.3302	24
coleps_hirtus_00023139	271	18.9246	23
coleps_hirtus_00023036	129	10.0546	14
coleps_hirtus_00023035	112	9.18786	13
coleps_hirtus_00023104	48	13.5593	4
coleps_hirtus_00023097	66	7.32519	11
coleps_hirtus_00023282	206	69.5946	2
coleps_hirtus_00022945	180	22.8137	17
coleps_hirtus_00023273	34	9.77011	5
coleps_hirtus_00022915	131	34.4737	5
coleps_hirtus_00023280	174	11.926	18
coleps_hirtus_00023144	502	25.9298	28
coleps_hirtus_00022866	26	8.84354	4
coleps_hirtus_00023085	33	5.88235	13
coleps_hirtus_00023275	288	33.1034	16
coleps_hirtus_00023019	178	35.1085	10
coleps_hirtus_00023018	99	9.04936	17
coleps_hirtus_00023240	189	15.8957	16
coleps_hirtus_00023110	88	29.7297	6
coleps_hirtus_00022836	49	35.5072	4
coleps_hirtus_00022837	53	18.2759	5
coleps_hirtus_00022910	344	53.9185	10
coleps_hirtus_00023187	214	43.2323	6
coleps_hirtus_00023075	173	12.3837	10
coleps_hirtus_00022914	270	16.534	20
coleps_hirtus_00023251	127	48.1061	6
coleps_hirtus_00023360	20	14.2857	3
coleps_hirtus_00023494	344	14.9891	34
coleps_hirtus_00023414	43	10.5392	9
coleps_hirtus_00023327	26	7.40741	5
coleps_hirtus_00023714	45	28.481	3
coleps_hirtus_00023467	26	2.65849	6
coleps_hirtus_00023473	109	6.60606	11
coleps_hirtus_00023441	320	13.024	35
coleps_hirtus_00023661	113	23.0612	8
coleps_hirtus_00023721	26	8.125	5
coleps_hirtus_00023742	257	20.8943	21
coleps_hirtus_00023436	451	44.5652	13
coleps_hirtus_00023295	10	6.13497	2
coleps_hirtus_00023644	90	36.2903	2
coleps_hirtus_00023361	207	28.5124	17
coleps_hirtus_00023485	192	14.0044	18
coleps_hirtus_00023527	123	17.6724	13
coleps_hirtus_00023510	136	46.8966	6
coleps_hirtus_00023736	72	11.1975	10
coleps_hirtus_00023725	69	47.2603	3
coleps_hirtus_00023343	105	22.4839	9
coleps_hirtus_00023652	106	11.2169	8
coleps_hirtus_00023739	153	24.6774	9
coleps_hirtus_00023633	98	14.759	10
coleps_hirtus_00023460	87	34.1176	5
coleps_hirtus_00023458	82	18.022	6
coleps_hirtus_00023694	85	29.6167	6
coleps_hirtus_00023672	207	32.3944	12
coleps_hirtus_00023487	359	23.0128	17
coleps_hirtus_00023463	477	52.8825	4
coleps_hirtus_00023369	259	12.976	22
coleps_hirtus_00023585	198	99.4975	1
coleps_hirtus_00023688	60	31.5789	4
coleps_hirtus_00023689	167	79.5238	3
coleps_hirtus_00024100	201	27.9555	11
coleps_hirtus_00023766	203	13.3729	20
coleps_hirtus_00023764	413	89.9782	3
coleps_hirtus_00023854	59	35.3293	1
coleps_hirtus_00023892	175	48.3425	7
coleps_hirtus_00023787	204	31.145	13
coleps_hirtus_00023790	278	67.4757	5
coleps_hirtus_00023961	28	29.1667	1
coleps_hirtus_00023963	75	23.5849	5
coleps_hirtus_00023849	247	11.4352	20
coleps_hirtus_00024148	173	37.2043	7
coleps_hirtus_00024054	567	30.7818	35
coleps_hirtus_00024074	80	31.25	7
coleps_hirtus_00023826	150	19.6335	15
coleps_hirtus_00023808	276	19.9134	17
coleps_hirtus_00024026	32	6.85225	5
coleps_hirtus_00023848	120	24.948	8
coleps_hirtus_00024458	174	33.8521	12
coleps_hirtus_00024317	42	4.83314	6
coleps_hirtus_00024558	424	63.3782	13
coleps_hirtus_00024556	443	24.4751	25
coleps_hirtus_00024426	229	13.9294	17
coleps_hirtus_00024221	74	8.90493	11
coleps_hirtus_00024474	61	18.7117	4
coleps_hirtus_00024525	41	7.91506	9
coleps_hirtus_00024441	105	36.3322	6
coleps_hirtus_00024463	94	15.3344	9
coleps_hirtus_00024470	8	4.84848	2
coleps_hirtus_00024529	72	23.3766	8
coleps_hirtus_00024387	78	15.2047	7
coleps_hirtus_00024331	71	63.3929	2
coleps_hirtus_00024206	55	7.20839	14
coleps_hirtus_00024346	72	14.1454	5
coleps_hirtus_00024260	61	42.3611	3
coleps_hirtus_00024572	454	43.4034	15
coleps_hirtus_00024673	129	8.52611	12
coleps_hirtus_00024949	256	19.6772	15
coleps_hirtus_00024624	288	15.2059	22
coleps_hirtus_00024924	431	34.37	16
coleps_hirtus_00024730	44	8.52713	6
coleps_hirtus_00024806	42	9.72222	5
coleps_hirtus_00024604	145	43.2836	7
coleps_hirtus_00024663	264	15.4567	18
coleps_hirtus_00024803	195	52.4194	5
coleps_hirtus_00024802	45	14.3312	6
coleps_hirtus_00024779	224	13.278	20
coleps_hirtus_00024793	137	45.0658	4
coleps_hirtus_00024684	273	68.9394	3
coleps_hirtus_00024676	74	5.34296	16
coleps_hirtus_00024675	76	42.9379	5
coleps_hirtus_00024625	71	8.96465	8
coleps_hirtus_00024609	78	20.4724	7
coleps_hirtus_00024815	106	25.6659	7
coleps_hirtus_00024813	20	10.6952	4
coleps_hirtus_00024735	167	27.649	13
coleps_hirtus_00024745	48	12.3393	7
coleps_hirtus_00024655	498	40.4549	20
coleps_hirtus_00024904	498	66.6667	12
coleps_hirtus_00024864	85	62.5	4
coleps_hirtus_00024863	149	38.2051	6
coleps_hirtus_00024898	130	23.6364	11
coleps_hirtus_00024788	321	75.1756	4
coleps_hirtus_00024887	206	71.777	3
coleps_hirtus_00024697	165	26.3158	11
coleps_hirtus_00024927	229	26.7836	10
coleps_hirtus_00024747	180	10.5079	24
coleps_hirtus_00024966	13	2.72537	2
coleps_hirtus_00024920	57	16.2393	10
coleps_hirtus_00024762	201	65.0485	5
coleps_hirtus_00024943	83	7.87476	10
coleps_hirtus_00025041	380	36.2595	10
coleps_hirtus_00025040	224	40.2154	5
coleps_hirtus_00025321	19	6.88406	5
coleps_hirtus_00025189	93	26.6476	5
coleps_hirtus_00025090	271	17.586	22
coleps_hirtus_00025190	123	7.01654	19
coleps_hirtus_00025377	229	47.9079	4
coleps_hirtus_00025307	139	26.4259	3
coleps_hirtus_00025370	162	55.4795	6
coleps_hirtus_00025278	72	18.2278	10
coleps_hirtus_00025119	44	4.89433	7
coleps_hirtus_00025296	28	4.44444	7
coleps_hirtus_00025272	92	9.8081	12
coleps_hirtus_00025098	114	20.3936	9
coleps_hirtus_00025282	156	7.34118	28
coleps_hirtus_00025335	133	15.9281	11
coleps_hirtus_00025089	40	12.9032	8
coleps_hirtus_00025339	258	16.5067	19
coleps_hirtus_00025527	80	6.95652	13
coleps_hirtus_00025585	792	46.9472	20
coleps_hirtus_00025541	217	37.4784	8
coleps_hirtus_00025404	89	24.5856	6
coleps_hirtus_00025736	226	23.9153	9
coleps_hirtus_00025633	91	14.9671	8
coleps_hirtus_00025597	99	7.74648	14
coleps_hirtus_00025598	188	30.5691	5
coleps_hirtus_00025618	114	6.32982	21
coleps_hirtus_00025453	125	39.9361	5
coleps_hirtus_00025609	9	4.5	2
coleps_hirtus_00025674	176	55.873	7
coleps_hirtus_00025728	309	31.6274	13
coleps_hirtus_00025535	50	5.41126	14
coleps_hirtus_00025466	155	19.8718	13
coleps_hirtus_00025623	311	25.0806	16
coleps_hirtus_00025741	51	23.0769	7
coleps_hirtus_00025697	129	16.3291	9
coleps_hirtus_00025474	190	27.0655	9
coleps_hirtus_00025390	137	11.6894	27
coleps_hirtus_00025448	270	47.7032	11
coleps_hirtus_00025552	32	6.41283	5
coleps_hirtus_00025567	150	16.2866	13
coleps_hirtus_00025638	95	98.9583	1
coleps_hirtus_00025420	240	91.6031	2
coleps_hirtus_00025641	113	17.5739	12
coleps_hirtus_00025411	148	9.34343	23
coleps_hirtus_00025699	148	35.4067	15
coleps_hirtus_00025477	135	19.5936	13
coleps_hirtus_00025524	179	24.7922	13
coleps_hirtus_00025720	67	10.7544	9
coleps_hirtus_00025556	33	12.2677	6
coleps_hirtus_00026021	147	28.4884	6
coleps_hirtus_00025983	48	47.5248	4
coleps_hirtus_00025984	248	58.4906	5
coleps_hirtus_00026011	911	57.1518	26
coleps_hirtus_00025914	52	42.2764	3
coleps_hirtus_00025859	42	10.7692	5
coleps_hirtus_00025860	18	6.40569	3
coleps_hirtus_00025811	58	13.3028	8
coleps_hirtus_00026038	309	46.0507	8
coleps_hirtus_00026037	324	78.2609	6
coleps_hirtus_00025806	81	21.6578	5
coleps_hirtus_00025935	90	21.5311	8
coleps_hirtus_00025950	136	57.1429	6
coleps_hirtus_00025987	696	36.6702	35
coleps_hirtus_00025905	36	12.2449	5
coleps_hirtus_00025961	159	36.4679	9
coleps_hirtus_00025872	205	44.086	5
coleps_hirtus_00025816	127	7.82502	15
coleps_hirtus_00026032	50	8.51789	7
coleps_hirtus_00025928	76	53.1469	4
coleps_hirtus_00025850	336	84.4221	5
coleps_hirtus_00025972	171	9.26829	28
coleps_hirtus_00025826	253	16.033	25
coleps_hirtus_00025858	502	27.7962	43
coleps_hirtus_00026040	151	24.5528	6
coleps_hirtus_00026320	209	15.7143	17
coleps_hirtus_00026234	65	32.9949	3
coleps_hirtus_00026360	111	39.7849	4
coleps_hirtus_00026400	173	31.9778	7
coleps_hirtus_00026115	20	14.2857	5
coleps_hirtus_00026288	110	9.01639	14
coleps_hirtus_00026125	72	21.6216	2
coleps_hirtus_00026389	252	78.2609	4
coleps_hirtus_00026216	57	19.5205	7
coleps_hirtus_00026351	109	45.9916	5
coleps_hirtus_00026099	211	47.5225	11
coleps_hirtus_00026104	5	2.33645	2
coleps_hirtus_00026317	126	26.4706	3
coleps_hirtus_00026318	41	12.0944	6
coleps_hirtus_00026381	61	5.29055	11
coleps_hirtus_00026330	95	25.4011	6
coleps_hirtus_00026141	70	25.0896	6
coleps_hirtus_00026370	45	13.7615	7
coleps_hirtus_00026375	81	40.2985	3
coleps_hirtus_00026313	71	36.2245	4
coleps_hirtus_00026171	146	38.4211	5
coleps_hirtus_00026213	459	54.5779	14
coleps_hirtus_00026267	378	21.5139	30
coleps_hirtus_00026293	138	54.9801	5
coleps_hirtus_00026291	8	6.25	3
coleps_hirtus_00026557	54	20.7692	4
coleps_hirtus_00026695	991	87.0061	6
coleps_hirtus_00026693	104	26.4631	6
coleps_hirtus_00026631	185	29.4586	11
coleps_hirtus_00026620	282	28.0318	11
coleps_hirtus_00026715	97	7.11665	16
coleps_hirtus_00026544	33	11.4983	4
coleps_hirtus_00026603	103	31.4024	10
coleps_hirtus_00026513	69	19.6581	5
coleps_hirtus_00026647	70	19.4986	6
coleps_hirtus_00026505	257	66.0668	8
coleps_hirtus_00026506	554	86.0248	7
coleps_hirtus_00026520	44	9.90991	4
coleps_hirtus_00026706	74	66.6667	4
coleps_hirtus_00026583	42	37.8378	3
coleps_hirtus_00026696	144	17.1633	12
coleps_hirtus_00026484	156	45.3488	6
coleps_hirtus_00026574	242	17.0783	21
coleps_hirtus_00026562	35	6.17284	7
coleps_hirtus_00026549	139	24.5583	7
coleps_hirtus_00026442	72	13.8462	7
coleps_hirtus_00026668	129	38.2789	4
coleps_hirtus_00026543	183	11.2339	17
coleps_hirtus_00026458	268	82.2086	5
coleps_hirtus_00026445	562	97.9094	2
coleps_hirtus_00026419	85	19.0583	8
coleps_hirtus_00026803	64	19.8758	4
coleps_hirtus_00026825	217	14.3804	19
coleps_hirtus_00026856	47	10.2845	14
coleps_hirtus_00026998	88	21.1538	8
coleps_hirtus_00026950	74	24.183	5
coleps_hirtus_00026750	274	23.1615	16
coleps_hirtus_00026745	20	8.96861	4
coleps_hirtus_00026746	34	48.5714	2
coleps_hirtus_00026994	127	8.07888	20
coleps_hirtus_00026838	250	38.4025	7
coleps_hirtus_00026883	181	13.2698	23
coleps_hirtus_00026821	242	20.1499	17
coleps_hirtus_00026733	510	58.4862	11
coleps_hirtus_00026946	15	4.96689	4
coleps_hirtus_00026752	66	18.2825	7
coleps_hirtus_00026908	35	15.1515	6
coleps_hirtus_00026959	221	57.7023	8
coleps_hirtus_00026858	45	46.875	3
coleps_hirtus_00026979	63	6.04027	11
coleps_hirtus_00026942	10	2.91545	3
coleps_hirtus_00026940	13	7.34463	2
coleps_hirtus_00027111	228	22.5074	14
coleps_hirtus_00027235	39	15.6	3
coleps_hirtus_00027070	42	10.6329	4
coleps_hirtus_00027206	63	8.00508	10
coleps_hirtus_00027233	78	14.0794	7
coleps_hirtus_00027283	79	15.251	9
coleps_hirtus_00027244	32	8.69565	5
coleps_hirtus_00027249	119	23.1068	12
coleps_hirtus_00027085	366	27.581	27
coleps_hirtus_00027159	424	69.5082	5
coleps_hirtus_00027160	199	88.8393	3
coleps_hirtus_00027227	19	19.5876	2
coleps_hirtus_00027271	3	3.52941	2
coleps_hirtus_00027279	44	13.0178	8
coleps_hirtus_00027081	45	20.362	5
coleps_hirtus_00027064	58	18.7702	9
coleps_hirtus_00027107	134	22.6734	9
coleps_hirtus_00027315	371	56.8147	7
coleps_hirtus_00027393	113	44.3137	8
coleps_hirtus_00027373	214	21.7701	16
coleps_hirtus_00027497	682	63.7979	19
coleps_hirtus_00027443	207	27.6368	9
coleps_hirtus_00027502	518	77.1982	3
coleps_hirtus_00027486	153	37.6847	7
coleps_hirtus_00027409	154	18.9422	12
coleps_hirtus_00027425	80	7.85855	14
coleps_hirtus_00027537	54	6.12245	13
coleps_hirtus_00027448	10	12.8205	3
coleps_hirtus_00027468	282	46.6887	9
coleps_hirtus_00027519	24	8.82353	4
coleps_hirtus_00027428	137	21.5409	16
coleps_hirtus_00027371	210	47.836	5
coleps_hirtus_00027465	112	31.728	9
coleps_hirtus_00027400	138	17.3367	10
coleps_hirtus_00027462	153	29.3666	10
coleps_hirtus_00027398	41	36.6071	2
coleps_hirtus_00027822	11	7.05128	2
coleps_hirtus_00027797	10	2.22222	3
coleps_hirtus_00027635	276	20.7052	17
coleps_hirtus_00027663	5	1.25945	3
coleps_hirtus_00027777	25	6.84932	7
coleps_hirtus_00027638	29	38.6667	2
coleps_hirtus_00027756	147	37.4046	4
coleps_hirtus_00027710	96	40.5063	6
coleps_hirtus_00027709	413	92.3937	2
coleps_hirtus_00027644	93	76.8595	2
coleps_hirtus_00027713	195	59.0909	4
coleps_hirtus_00027737	209	27.0026	15
coleps_hirtus_00027680	79	22.5714	7
coleps_hirtus_00027727	141	30.2575	10
coleps_hirtus_00027746	223	29.2651	14
coleps_hirtus_00027801	117	14.9425	10
coleps_hirtus_00027595	50	32.0513	3
coleps_hirtus_00027594	56	19.1126	5
coleps_hirtus_00027769	46	11.358	7
coleps_hirtus_00027794	139	33.5749	5
coleps_hirtus_00027643	100	33.7838	8
coleps_hirtus_00027620	96	7.55311	13
coleps_hirtus_00027695	119	8.57349	16
coleps_hirtus_00027813	13	14.6067	3
coleps_hirtus_00027924	156	26.9896	8
coleps_hirtus_00027859	76	5.46763	12
coleps_hirtus_00028059	226	34.9845	10
coleps_hirtus_00028037	66	15.6028	11
coleps_hirtus_00027925	144	40.1114	7
coleps_hirtus_00028071	47	10.0858	7
coleps_hirtus_00028042	34	6.53846	6
coleps_hirtus_00027949	33	7.69231	6
coleps_hirtus_00027992	127	43.3447	9
coleps_hirtus_00028093	56	8.73635	6
coleps_hirtus_00028010	119	9.40711	19
coleps_hirtus_00027967	88	13.1148	8
coleps_hirtus_00028005	277	61.4191	7
coleps_hirtus_00027988	368	29.8944	22
coleps_hirtus_00027889	246	32.4111	9
coleps_hirtus_00027862	151	11.7877	17
coleps_hirtus_00028073	210	65.8307	7
coleps_hirtus_00027995	84	42.8571	3
coleps_hirtus_00028133	152	83.9779	2
coleps_hirtus_00028241	4	3.30579	2
coleps_hirtus_00028165	552	48.1255	22
coleps_hirtus_00028341	209	21.1753	15
coleps_hirtus_00028236	266	63.9423	5
coleps_hirtus_00028249	417	71.8966	8
coleps_hirtus_00028339	74	6.49123	10
coleps_hirtus_00028298	145	14.4855	18
coleps_hirtus_00028221	203	22.809	10
coleps_hirtus_00028253	214	27.6129	16
coleps_hirtus_00028231	24	7.5	4
coleps_hirtus_00028269	87	11.4927	14
coleps_hirtus_00028167	50	20.3252	4
coleps_hirtus_00028251	177	18.2474	11
coleps_hirtus_00028109	113	11.1881	15
coleps_hirtus_00028151	52	4.62222	10
coleps_hirtus_00028401	208	48.5981	8
coleps_hirtus_00028400	98	52.4064	3
coleps_hirtus_00028603	37	8.74704	7
coleps_hirtus_00028468	121	37.3457	7
coleps_hirtus_00028566	207	42.0732	10
coleps_hirtus_00028592	55	22.449	4
coleps_hirtus_00028574	193	26.1164	13
coleps_hirtus_00028494	25	7.33138	5
coleps_hirtus_00028388	67	21.7532	7
coleps_hirtus_00028577	63	44.6809	4
coleps_hirtus_00028605	21	10	5
coleps_hirtus_00028535	174	14.7333	11
coleps_hirtus_00028365	610	83.2196	9
coleps_hirtus_00028570	123	10.082	17
coleps_hirtus_00028475	73	8.20225	10
coleps_hirtus_00028573	30	11.1111	8
coleps_hirtus_00028514	207	86.25	5
coleps_hirtus_00028476	491	38.8142	22
coleps_hirtus_00028433	81	14.3872	11
coleps_hirtus_00028651	75	31.9149	5
coleps_hirtus_00028828	640	88.033	10
coleps_hirtus_00028736	143	36.7609	7
coleps_hirtus_00028854	181	34.2155	12
coleps_hirtus_00028625	473	83.8652	7
coleps_hirtus_00028621	7	6.19469	2
coleps_hirtus_00028862	15	16.129	3
coleps_hirtus_00028723	105	13.3249	12
coleps_hirtus_00028751	59	10.1724	8
coleps_hirtus_00028755	179	21.1584	10
coleps_hirtus_00028674	122	12.6687	15
coleps_hirtus_00029065	69	16.6667	10
coleps_hirtus_00028917	8	6.89655	3
coleps_hirtus_00029095	16	3.61991	3
coleps_hirtus_00028899	210	37.9061	7
coleps_hirtus_00028985	39	23.9264	7
coleps_hirtus_00029019	144	27.0677	16
coleps_hirtus_00028939	111	30.663	5
coleps_hirtus_00029020	50	10.7991	4
coleps_hirtus_00029076	141	89.8089	2
coleps_hirtus_00029077	154	99.3548	1
coleps_hirtus_00028993	862	91.9957	6
coleps_hirtus_00028972	259	24.457	17
coleps_hirtus_00029012	50	7.66871	10
coleps_hirtus_00028975	180	39.0456	6
coleps_hirtus_00029211	137	14.0369	6
coleps_hirtus_00029287	298	82.5485	4
coleps_hirtus_00029173	64	19.1617	5
coleps_hirtus_00029213	162	54.1806	5
coleps_hirtus_00029210	476	73.1183	9
coleps_hirtus_00029286	38	4.05983	6
coleps_hirtus_00029214	226	68.9024	6
coleps_hirtus_00029207	79	19.0361	9
coleps_hirtus_00029209	53	15.0142	7
coleps_hirtus_00029282	61	98.3871	1
coleps_hirtus_00029232	16	4.77612	5
coleps_hirtus_00029267	270	77.8098	7
coleps_hirtus_00029227	354	48.2947	10
coleps_hirtus_00029281	91	8.9391	18
coleps_hirtus_00029538	197	19.3707	15
coleps_hirtus_00029505	120	21.7786	10
coleps_hirtus_00029406	35	13.834	6
coleps_hirtus_00029420	32	6.9869	5
coleps_hirtus_00029515	192	18.2683	10
coleps_hirtus_00029345	256	38.3808	11
coleps_hirtus_00029528	488	64.8936	10
coleps_hirtus_00029516	175	30.8642	12
coleps_hirtus_00029481	120	26.6075	10
coleps_hirtus_00029491	16	17.5824	4
coleps_hirtus_00029434	419	64.5609	7
coleps_hirtus_00029461	170	85.8586	3
coleps_hirtus_00029497	21	9.21053	4
coleps_hirtus_00029365	217	36.9676	7
coleps_hirtus_00029507	46	7.2327	10
coleps_hirtus_00029332	22	8.30189	4
coleps_hirtus_00029364	7	3.48259	2
coleps_hirtus_00029411	88	16.2963	9
coleps_hirtus_00029755	176	21.2817	14
coleps_hirtus_00029571	191	26.3448	16
coleps_hirtus_00029715	207	27.9352	8
coleps_hirtus_00029694	193	23.8272	8
coleps_hirtus_00029674	97	21.8962	6
coleps_hirtus_00029603	146	15.8696	9
coleps_hirtus_00029683	46	11.5	3
coleps_hirtus_00029678	310	58.4906	11
coleps_hirtus_00029675	62	43.9716	4
coleps_hirtus_00029668	133	80.1205	5
coleps_hirtus_00029794	65	34.2105	4
coleps_hirtus_00029947	201	30.4545	12
coleps_hirtus_00029880	173	28.268	9
coleps_hirtus_00029836	156	19.4757	9
coleps_hirtus_00029806	29	8.3815	4
coleps_hirtus_00029929	43	26.7081	6
coleps_hirtus_00029790	61	22.0217	4
coleps_hirtus_00029848	44	23.2804	4
coleps_hirtus_00029862	26	6.77083	5
coleps_hirtus_00029788	91	46.4286	6
coleps_hirtus_00029950	208	24.821	21
coleps_hirtus_00029958	109	15.5714	12
coleps_hirtus_00030081	132	31.2796	8
coleps_hirtus_00030152	53	42.0635	4
coleps_hirtus_00030150	30	12.3457	6
coleps_hirtus_00029970	124	35.3276	6
coleps_hirtus_00030161	35	46.6667	2
coleps_hirtus_00030128	89	17.6938	7
coleps_hirtus_00030014	5	7.04225	1
coleps_hirtus_00030015	231	49.5708	7
coleps_hirtus_00030057	74	15.0101	5
coleps_hirtus_00030018	367	60.0655	9
coleps_hirtus_00030072	179	71.6	3
coleps_hirtus_00030065	134	14.5022	16
coleps_hirtus_00030156	16	13.913	5
coleps_hirtus_00030124	16	13.0081	4
coleps_hirtus_00030053	25	11.6279	5
coleps_hirtus_00030061	148	54.4118	4
coleps_hirtus_00030334	217	66.9753	2
coleps_hirtus_00030321	77	13.4851	9
coleps_hirtus_00030340	47	56.6265	2
coleps_hirtus_00030168	119	14.1667	13
coleps_hirtus_00030189	21	7.86517	4
coleps_hirtus_00030190	113	64.5714	3
coleps_hirtus_00030359	21	6.42202	4
coleps_hirtus_00030263	259	37.4277	11
coleps_hirtus_00030203	66	42.3077	3
coleps_hirtus_00030176	49	7.94165	8
coleps_hirtus_00030414	49	16.6102	5
coleps_hirtus_00030368	135	42.5868	6
coleps_hirtus_00030416	201	56.4607	4
coleps_hirtus_00030512	202	24.4848	14
coleps_hirtus_00030448	40	33.6134	3
coleps_hirtus_00030398	100	35.9712	6
coleps_hirtus_00030456	108	75.5245	4
coleps_hirtus_00030545	158	29.0441	8
coleps_hirtus_00030415	17	2.35784	5
coleps_hirtus_00030549	80	17.5055	9
coleps_hirtus_00030451	27	9.27835	5
coleps_hirtus_00030380	120	58.2524	3
coleps_hirtus_00030365	76	16.309	8
coleps_hirtus_00030504	131	34.5646	8
coleps_hirtus_00030407	50	20.1613	7
coleps_hirtus_00030638	415	59.1168	16
coleps_hirtus_00030750	84	30.4348	5
coleps_hirtus_00030695	323	48.209	10
coleps_hirtus_00030711	154	26.1905	7
coleps_hirtus_00030708	11	2.99728	3
coleps_hirtus_00030709	15	6.57895	4
coleps_hirtus_00030615	177	41.7453	5
coleps_hirtus_00030685	153	29.3103	9
coleps_hirtus_00030688	65	98.4848	1
coleps_hirtus_00030590	14	3.7234	4
coleps_hirtus_00030603	12	5.94059	4
coleps_hirtus_00030693	50	13.4048	5
coleps_hirtus_00030770	231	46.1078	9
coleps_hirtus_00030854	56	7.81032	10
coleps_hirtus_00030757	56	12.5	9
coleps_hirtus_00030812	53	9.68921	7
coleps_hirtus_00030830	8	13.1148	2
coleps_hirtus_00030834	69	69	2
coleps_hirtus_00030795	74	16.1926	5
coleps_hirtus_00030860	60	10.6195	8
coleps_hirtus_00030914	61	17.0868	7
coleps_hirtus_00030783	42	35	2
coleps_hirtus_00030910	204	45.5357	6
coleps_hirtus_00030844	54	10.8434	12
coleps_hirtus_00031076	264	55.5789	5
coleps_hirtus_00030961	83	93.2584	2
coleps_hirtus_00031009	375	99.2063	2
coleps_hirtus_00030992	107	20.5374	9
coleps_hirtus_00030991	79	13.5043	13
coleps_hirtus_00030943	29	13.1818	5
coleps_hirtus_00030990	20	5.50964	4
coleps_hirtus_00031010	20	17.5439	2
coleps_hirtus_00031063	46	19.8276	4
coleps_hirtus_00031018	82	18.7215	8
coleps_hirtus_00031007	76	13.6201	9
coleps_hirtus_00031099	233	34.5697	12
coleps_hirtus_00030936	24	20.6897	4
coleps_hirtus_00031100	96	27.3504	7
coleps_hirtus_00031231	69	12.5227	5
coleps_hirtus_00031139	28	16.8675	3
coleps_hirtus_00031107	141	25.6364	10
coleps_hirtus_00031112	31	20.3947	7
coleps_hirtus_00031104	61	13.7079	7
coleps_hirtus_00031219	208	48.2599	5
coleps_hirtus_00031238	120	26.4901	8
coleps_hirtus_00031245	176	35.0598	10
coleps_hirtus_00031146	42	9.76744	9
coleps_hirtus_00031257	98	22.8438	9
coleps_hirtus_00031223	48	16.5517	7
coleps_hirtus_00031263	156	87.6404	2
coleps_hirtus_00031152	65	25.1938	6
coleps_hirtus_00031211	24	11.0599	4
coleps_hirtus_00031218	239	39.0523	7
coleps_hirtus_00031244	432	92.7039	5
coleps_hirtus_00031252	101	73.7226	2
coleps_hirtus_00031187	175	64.8148	5
coleps_hirtus_00031312	44	6.97306	8
coleps_hirtus_00031287	99	20.0811	7
coleps_hirtus_00031391	111	99.1071	1
coleps_hirtus_00031414	269	43.04	8
coleps_hirtus_00031296	73	12.3103	11
coleps_hirtus_00031333	115	25.7271	7
coleps_hirtus_00031321	58	17.7914	4
coleps_hirtus_00031288	206	54.0682	6
coleps_hirtus_00031415	73	13.1769	7
coleps_hirtus_00031395	49	12.9973	7
coleps_hirtus_00031371	34	7.92541	7
coleps_hirtus_00031280	266	51.0557	8
coleps_hirtus_00031411	44	17.1875	6
coleps_hirtus_00031410	29	40.2778	3
coleps_hirtus_00031290	62	98.4127	1
coleps_hirtus_00031351	42	28.3784	4
coleps_hirtus_00031565	21	13.2911	4
coleps_hirtus_00031532	23	4.83193	5
coleps_hirtus_00031555	12	18.4615	3
coleps_hirtus_00031521	27	12.1076	4
coleps_hirtus_00031587	12	10.6195	2
coleps_hirtus_00031460	37	15.678	7
coleps_hirtus_00031544	66	98.5075	1
coleps_hirtus_00031637	65	33.5052	7
coleps_hirtus_00031684	87	28.6184	8
coleps_hirtus_00031756	73	48.3444	4
coleps_hirtus_00031693	168	48.9796	8
coleps_hirtus_00031635	50	34.2466	4
coleps_hirtus_00031690	18	11.7647	3
coleps_hirtus_00031702	119	49.1736	5
coleps_hirtus_00031741	323	69.4624	5
coleps_hirtus_00031667	120	34.188	8
coleps_hirtus_00031650	93	24.5383	9
coleps_hirtus_00031732	125	21.2947	7
coleps_hirtus_00031749	175	32.4675	5
coleps_hirtus_00031714	210	76.087	5
coleps_hirtus_00031619	98	28.9941	7
coleps_hirtus_00031797	87	17.9012	9
coleps_hirtus_00031911	16	17.0213	3
coleps_hirtus_00031878	58	64.4444	2
coleps_hirtus_00031863	47	17.4721	6
coleps_hirtus_00031810	125	74.8503	2
coleps_hirtus_00031923	121	45.8333	4
coleps_hirtus_00031816	95	55.2326	4
coleps_hirtus_00031893	85	37.6106	5
coleps_hirtus_00031937	17	7.8341	2
coleps_hirtus_00031830	38	10.8571	6
coleps_hirtus_00031829	45	52.9412	3
coleps_hirtus_00031940	141	46.8439	5
coleps_hirtus_00032017	34	7.64045	7
coleps_hirtus_00032073	126	36.9501	7
coleps_hirtus_00032094	60	28.0374	5
coleps_hirtus_00032052	29	13.3641	4
coleps_hirtus_00032064	90	32.6087	4
coleps_hirtus_00032043	93	90.2913	4
coleps_hirtus_00031994	21	12.1387	5
coleps_hirtus_00031988	29	10.1754	5
coleps_hirtus_00031982	174	99.4286	1
coleps_hirtus_00032010	47	32.4138	4
coleps_hirtus_00032009	48	46.1538	4
coleps_hirtus_00032008	9	6.12245	3
coleps_hirtus_00032142	40	45.4545	1
coleps_hirtus_00032227	33	15.0685	5
coleps_hirtus_00032228	22	10.2326	5
coleps_hirtus_00032181	133	49.8127	5
coleps_hirtus_00032099	73	15.3684	7
coleps_hirtus_00032237	18	16.0714	4
coleps_hirtus_00032263	131	27.5789	17
coleps_hirtus_00032384	46	19.8276	5
coleps_hirtus_00032331	27	10.2273	5
coleps_hirtus_00032358	10	8.92857	2
coleps_hirtus_00032343	334	87.2063	2
coleps_hirtus_00032379	87	26.284	7
coleps_hirtus_00032357	263	91.0035	3
coleps_hirtus_00032387	49	10.4925	9
coleps_hirtus_00032345	103	99.0385	1
coleps_hirtus_00032405	42	13.4615	7
coleps_hirtus_00032427	6	7.5	2
coleps_hirtus_00032420	67	19.3642	8
coleps_hirtus_00032445	81	98.7805	1
coleps_hirtus_00032444	8	8.33333	2
coleps_hirtus_00032474	50	11.3379	6
coleps_hirtus_00032419	92	37.8601	7
coleps_hirtus_00032484	27	7.80347	4
coleps_hirtus_00032521	94	30.2251	4
coleps_hirtus_00032503	142	99.3007	1
coleps_hirtus_00032508	25	5.58036	7
coleps_hirtus_00032665	28	20.7407	5
coleps_hirtus_00032606	29	10.9023	4
coleps_hirtus_00032585	285	99.6503	1
coleps_hirtus_00032567	18	11.3208	4
coleps_hirtus_00032566	34	40.9639	3
coleps_hirtus_00032584	8	4.0201	2
coleps_hirtus_00032591	8	7.01754	3
coleps_hirtus_00032569	16	7.44186	2
coleps_hirtus_00032632	27	6.17849	6
coleps_hirtus_00032699	13	9.02778	2
coleps_hirtus_00032740	15	17.8571	2
coleps_hirtus_00032786	92	20.7675	9
coleps_hirtus_00032762	46	11.1922	7
coleps_hirtus_00032733	80	18.0587	7
coleps_hirtus_00032709	131	33.0808	8
coleps_hirtus_00032743	134	31.1628	13
coleps_hirtus_00032919	251	58.7822	7
coleps_hirtus_00032937	74	22.4924	3
coleps_hirtus_00032887	26	8.84354	6
coleps_hirtus_00032813	236	99.5781	1
coleps_hirtus_00032869	17	4.94186	4
coleps_hirtus_00032936	44	10.3529	7
coleps_hirtus_00032902	30	12.605	5
coleps_hirtus_00032924	139	44.5513	7
coleps_hirtus_00032851	15	12	2
coleps_hirtus_00032932	96	29.6296	5
coleps_hirtus_00032898	8	4.44444	2
coleps_hirtus_00032897	28	8.28402	4
coleps_hirtus_00033072	77	19.1542	9
coleps_hirtus_00033043	42	12.963	5
coleps_hirtus_00033042	23	17.5573	9
coleps_hirtus_00033057	65	36.9318	5
coleps_hirtus_00033000	192	57.3134	9
coleps_hirtus_00032964	8	3.61991	3
coleps_hirtus_00032972	19	15.3226	3
coleps_hirtus_00033029	40	10.4439	8
coleps_hirtus_00033004	61	33.7017	4
coleps_hirtus_00033021	105	46.875	5
coleps_hirtus_00033031	9	5.42169	2
coleps_hirtus_00033048	49	17.0139	5
coleps_hirtus_00033178	129	33.8583	9
coleps_hirtus_00033128	30	23.2558	4
coleps_hirtus_00033087	381	99.7382	1
coleps_hirtus_00033080	163	68.2008	4
coleps_hirtus_00033146	246	94.9807	2
coleps_hirtus_00033137	124	99.2	1
coleps_hirtus_00033136	116	99.1453	1
coleps_hirtus_00033188	8	6.45161	1
[truncated: 187 more rows]

## Sheet: BG_complexityProteome_summaty
Data S1: Source data for Figure 5B - Low complexity regions of background proteome
BG_complexityProteome_summaty
name	lcr_len	lcr_percnt
coleps_hirtus_00003311	0	0
coleps_hirtus_00003314	29	6.07966
coleps_hirtus_00003317	18	5.35714
coleps_hirtus_00003319	14	3.03688
coleps_hirtus_00003323	41	13.8047
coleps_hirtus_00003328	72	4.74621
coleps_hirtus_00003315	23	4.29907
coleps_hirtus_00003318	24	3.65854
coleps_hirtus_00003320	45	10.3926
coleps_hirtus_00003321	85	8.75386
coleps_hirtus_00003326	25	4.69925
coleps_hirtus_00003327	18	5.26316
coleps_hirtus_00003313	101	11.7305
coleps_hirtus_00003329	68	12.7103
coleps_hirtus_00003324	9	2.04082
coleps_hirtus_00003325	11	13.5802
coleps_hirtus_00001904	0	0
coleps_hirtus_00001915	123	12.5255
coleps_hirtus_00001916	15	6.17284
coleps_hirtus_00001922	14	3.11111
coleps_hirtus_00001923	13	3.52304
coleps_hirtus_00001925	0	0
coleps_hirtus_00001932	49	5.86124
coleps_hirtus_00001913	124	6.96629
coleps_hirtus_00001914	29	4.51011
coleps_hirtus_00001917	90	7.04777
coleps_hirtus_00001918	56	6.37088
coleps_hirtus_00001919	11	4.80349
coleps_hirtus_00001926	14	17.9487
coleps_hirtus_00001907	38	1.65577
coleps_hirtus_00001931	56	2.87179
coleps_hirtus_00001921	221	40.1818
coleps_hirtus_00001905	44	7.15447
coleps_hirtus_00001906	0	0
coleps_hirtus_00001920	14	5.20446
coleps_hirtus_00001927	40	15.2091
coleps_hirtus_00001930	0	0
coleps_hirtus_00001929	0	0
coleps_hirtus_00003407	0	0
coleps_hirtus_00003409	11	4.84581
coleps_hirtus_00003411	26	7.02703
coleps_hirtus_00003422	13	11.6071
coleps_hirtus_00003427	17	8.05687
coleps_hirtus_00003429	181	6.09428
coleps_hirtus_00003410	15	3.95778
coleps_hirtus_00003412	78	8.27147
coleps_hirtus_00003413	0	0
coleps_hirtus_00003414	0	0
coleps_hirtus_00003415	0	0
coleps_hirtus_00003417	212	19.0647
coleps_hirtus_00003418	0	0
coleps_hirtus_00003419	152	7.46195
coleps_hirtus_00003421	16	4.74777
coleps_hirtus_00003423	0	0
coleps_hirtus_00003424	0	0
coleps_hirtus_00003426	27	8.65385
coleps_hirtus_00003425	0	0
coleps_hirtus_00003416	0	0
coleps_hirtus_00001423	85	5.38998
coleps_hirtus_00001429	71	4.62842
coleps_hirtus_00001431	132	28.9474
coleps_hirtus_00001435	14	3.06346
coleps_hirtus_00001438	90	23.4987
coleps_hirtus_00001440	15	13.6364
coleps_hirtus_00001441	11	3.15186
coleps_hirtus_00001442	0	0
coleps_hirtus_00001443	0	0
coleps_hirtus_00001446	12	2.25564
coleps_hirtus_00001447	37	10.1093
coleps_hirtus_00001452	40	7.67754
coleps_hirtus_00001453	0	0
coleps_hirtus_00001422	56	12.1475
coleps_hirtus_00001424	161	7.54805
coleps_hirtus_00001426	144	21.3967
coleps_hirtus_00001432	13	3.65169
coleps_hirtus_00001436	74	6.79522
coleps_hirtus_00001437	0	0
coleps_hirtus_00001445	15	3.04878
coleps_hirtus_00001448	0	0
coleps_hirtus_00001449	75	14.3403
coleps_hirtus_00001451	108	11.0204
coleps_hirtus_00001455	8	9.1954
coleps_hirtus_00001454	9	1.39104
coleps_hirtus_00001439	0	0
coleps_hirtus_00001425	50	14.2857
coleps_hirtus_00001433	43	16.6667
coleps_hirtus_00001444	0	0
coleps_hirtus_00001669	0	0
coleps_hirtus_00001676	42	4.96454
coleps_hirtus_00001683	16	3.05344
coleps_hirtus_00001686	285	10.6423
coleps_hirtus_00001670	0	0
coleps_hirtus_00001671	13	8.22785
coleps_hirtus_00001673	81	7.1618
coleps_hirtus_00001675	51	11.6438
coleps_hirtus_00001678	75	23.1481
coleps_hirtus_00001679	56	26.4151
coleps_hirtus_00001680	30	7.14286
coleps_hirtus_00001682	11	2.12766
coleps_hirtus_00001685	22	4.15094
coleps_hirtus_00001689	21	8.36653
coleps_hirtus_00001690	20	1.22399
coleps_hirtus_00001691	38	4.09483
coleps_hirtus_00001692	146	12.5107
coleps_hirtus_00001693	11	1.21681
coleps_hirtus_00001687	185	29.0424
coleps_hirtus_00001677	14	10.8527
coleps_hirtus_00001674	0	0
coleps_hirtus_00001667	68	10.0443
coleps_hirtus_00001694	23	4.80167
coleps_hirtus_00001684	10	2.57732
coleps_hirtus_00001688	19	8.55856
coleps_hirtus_00001681	13	18.3099
coleps_hirtus_00000799	52	6.12485
coleps_hirtus_00000804	132	11.6095
coleps_hirtus_00000807	39	4.62633
coleps_hirtus_00000809	11	2.41228
coleps_hirtus_00000812	0	0
coleps_hirtus_00000813	33	7.83848
coleps_hirtus_00000815	28	3.97727
coleps_hirtus_00000805	0	0
coleps_hirtus_00000806	0	0
coleps_hirtus_00000808	11	1.98915
coleps_hirtus_00000810	17	3.65591
coleps_hirtus_00000811	27	3.97644
coleps_hirtus_00000814	117	8.10811
coleps_hirtus_00000817	104	6.12125
coleps_hirtus_00000818	40	6.25978
coleps_hirtus_00000821	18	2.49653
coleps_hirtus_00000824	87	2.05674
coleps_hirtus_00000816	105	4.71063
coleps_hirtus_00000803	25	1.52812
coleps_hirtus_00000820	11	6.35838
coleps_hirtus_00000800	153	8.71298
coleps_hirtus_00000819	13	16.6667
coleps_hirtus_00001811	0	0
coleps_hirtus_00001812	12	2.22635
coleps_hirtus_00001813	149	9.28349
coleps_hirtus_00001827	0	0
coleps_hirtus_00001828	136	9.89091
coleps_hirtus_00001829	31	5.9387
coleps_hirtus_00001832	0	0
coleps_hirtus_00001838	0	0
coleps_hirtus_00001839	35	6.37523
coleps_hirtus_00001807	41	9.97567
coleps_hirtus_00001808	10	1.86567
coleps_hirtus_00001815	11	3.19767
coleps_hirtus_00001817	0	0
coleps_hirtus_00001818	242	9.22256
coleps_hirtus_00001820	34	16.1905
coleps_hirtus_00001823	0	0
coleps_hirtus_00001830	0	0
coleps_hirtus_00001831	17	7.8341
coleps_hirtus_00001834	23	12.5683
coleps_hirtus_00001835	0	0
coleps_hirtus_00001836	0	0
coleps_hirtus_00001837	63	36.4162
coleps_hirtus_00001824	30	4.77707
coleps_hirtus_00001821	36	7.54717
coleps_hirtus_00001819	21	7.14286
coleps_hirtus_00001806	0	0
coleps_hirtus_00001833	43	29.0541
coleps_hirtus_00001810	83	12.3696
coleps_hirtus_00000421	146	15.4334
coleps_hirtus_00000422	164	6.62091
coleps_hirtus_00000424	133	14.745
coleps_hirtus_00000425	49	3.10914
coleps_hirtus_00000426	101	10.8137
coleps_hirtus_00000427	10	1.287
coleps_hirtus_00000428	83	6.12546
coleps_hirtus_00000431	25	32.4675
coleps_hirtus_00000432	0	0
coleps_hirtus_00000433	46	3.0363
coleps_hirtus_00000434	105	4.30328
coleps_hirtus_00000439	31	8.37838
coleps_hirtus_00000443	45	3.31614
coleps_hirtus_00000437	48	17.9775
coleps_hirtus_00000438	0	0
coleps_hirtus_00000441	8	1.65975
coleps_hirtus_00000444	0	0
coleps_hirtus_00000446	25	4.82625
coleps_hirtus_00000448	125	4.71165
coleps_hirtus_00000419	131	6.47553
coleps_hirtus_00000423	116	7.20945
coleps_hirtus_00000418	70	9.30851
coleps_hirtus_00000445	24	6.6482
coleps_hirtus_00000440	11	2.2541
coleps_hirtus_00000447	57	46.7213
coleps_hirtus_00002008	36	2.28137
coleps_hirtus_00002009	28	8.18713
coleps_hirtus_00001986	19	3.17726
coleps_hirtus_00001988	23	5.29954
coleps_hirtus_00001989	0	0
coleps_hirtus_00001990	66	6.0495
coleps_hirtus_00001991	51	14.956
coleps_hirtus_00001992	26	3.7464
coleps_hirtus_00001995	27	5.01859
coleps_hirtus_00001997	15	1.14068
coleps_hirtus_00001998	32	3.9653
coleps_hirtus_00001999	24	2.25776
coleps_hirtus_00002000	13	1.53664
coleps_hirtus_00001994	0	0
coleps_hirtus_00002003	42	14.7887
coleps_hirtus_00001993	40	3.96432
coleps_hirtus_00002002	62	10.7826
coleps_hirtus_00002005	8	2.38095
coleps_hirtus_00001987	23	8.91473
coleps_hirtus_00001996	31	16.3158
coleps_hirtus_00003014	34	2.95652
coleps_hirtus_00003016	0	0
coleps_hirtus_00003017	24	6.4
coleps_hirtus_00003021	0	0
coleps_hirtus_00003024	11	7.97101
coleps_hirtus_00003031	12	1.50565
coleps_hirtus_00003034	12	3.13316
coleps_hirtus_00003035	0	0
coleps_hirtus_00003011	11	1.20879
coleps_hirtus_00003012	9	3.18021
coleps_hirtus_00003013	28	3.32147
coleps_hirtus_00003019	18	7.31707
coleps_hirtus_00003020	85	6.51341
coleps_hirtus_00003022	26	6.77083
coleps_hirtus_00003025	0	0
coleps_hirtus_00003026	13	4.59364
coleps_hirtus_00003028	17	4.58221
coleps_hirtus_00003029	0	0
coleps_hirtus_00003030	11	1.74051
coleps_hirtus_00003036	13	2.92793
coleps_hirtus_00003037	0	0
coleps_hirtus_00003015	0	0
coleps_hirtus_00003018	42	11.6343
coleps_hirtus_00003033	17	2.32558
coleps_hirtus_00001320	0	0
coleps_hirtus_00001321	45	12.6761
coleps_hirtus_00001322	31	4.20054
coleps_hirtus_00001324	33	7.00637
coleps_hirtus_00001325	58	3.8822
coleps_hirtus_00001327	153	6.49958
coleps_hirtus_00001337	20	2.45098
coleps_hirtus_00001342	39	5.31335
coleps_hirtus_00001344	43	2.07729
coleps_hirtus_00001345	0	0
coleps_hirtus_00001346	0	0
coleps_hirtus_00001347	67	6.26754
coleps_hirtus_00001348	70	5.31108
coleps_hirtus_00001349	0	0
coleps_hirtus_00001328	27	7.03125
coleps_hirtus_00001329	8	12.6984
coleps_hirtus_00001330	0	0
coleps_hirtus_00001331	22	11.5183
coleps_hirtus_00001333	37	12.0915
coleps_hirtus_00001334	48	5.06864
coleps_hirtus_00001340	0	0
coleps_hirtus_00001341	0	0
coleps_hirtus_00001343	14	1.11465
coleps_hirtus_00001332	15	2.53378
coleps_hirtus_00001326	34	10.4938
coleps_hirtus_00001335	13	10.7438
coleps_hirtus_00001339	15	13.5135
coleps_hirtus_00001323	26	3.09893
coleps_hirtus_00000579	15	4.17827
coleps_hirtus_00000583	22	7.00637
coleps_hirtus_00000584	20	4.10678
coleps_hirtus_00000592	11	4.97738
coleps_hirtus_00000593	8	2.35988
coleps_hirtus_00000597	28	7.95455
coleps_hirtus_00000599	38	17.8404
coleps_hirtus_00000600	16	13.7931
coleps_hirtus_00000601	0	0
coleps_hirtus_00000607	136	10.2333
coleps_hirtus_00000610	25	2.59605
coleps_hirtus_00000611	12	2.73973
coleps_hirtus_00000612	0	0
coleps_hirtus_00000580	14	5.69106
coleps_hirtus_00000585	90	14.975
coleps_hirtus_00000586	27	13.7755
coleps_hirtus_00000587	75	8.25991
coleps_hirtus_00000590	0	0
coleps_hirtus_00000604	0	0
coleps_hirtus_00000609	10	3.11526
coleps_hirtus_00000614	52	9.7561
coleps_hirtus_00000616	145	10.829
coleps_hirtus_00000618	0	0
coleps_hirtus_00000619	0	0
coleps_hirtus_00000620	0	0
coleps_hirtus_00000622	11	2.55814
coleps_hirtus_00000596	112	5.04505
coleps_hirtus_00000595	145	6.97115
coleps_hirtus_00000615	61	6.63043
coleps_hirtus_00000594	0	0
coleps_hirtus_00000605	14	2.12766
coleps_hirtus_00000621	0	0
coleps_hirtus_00000582	0	0
coleps_hirtus_00000581	13	12.381
coleps_hirtus_00000602	49	3.26232
coleps_hirtus_00000589	11	4.93274
coleps_hirtus_00000588	14	6.33484
coleps_hirtus_00000608	17	11.4094
coleps_hirtus_00000613	0	0
coleps_hirtus_00002438	12	6.28272
coleps_hirtus_00002439	0	0
coleps_hirtus_00002440	12	4.54545
coleps_hirtus_00002446	119	17.7083
coleps_hirtus_00002447	73	12.4786
coleps_hirtus_00002448	111	19.0068
coleps_hirtus_00002449	0	0
coleps_hirtus_00002450	72	4.49438
coleps_hirtus_00002451	39	14.4981
coleps_hirtus_00002458	57	16.1473
coleps_hirtus_00002441	64	14.3177
coleps_hirtus_00002442	37	7.10173
coleps_hirtus_00002445	139	6.82711
coleps_hirtus_00002452	132	9.5791
coleps_hirtus_00002454	0	0
coleps_hirtus_00002455	0	0
coleps_hirtus_00002456	0	0
coleps_hirtus_00002460	37	13.3574
coleps_hirtus_00002444	116	11.8006
coleps_hirtus_00001016	8	2.96296
coleps_hirtus_00001017	37	4.02174
coleps_hirtus_00001021	22	9.44206
coleps_hirtus_00001026	13	1.88679
coleps_hirtus_00001027	75	4.66999
coleps_hirtus_00001028	76	3.72366
coleps_hirtus_00001033	24	5.27473
coleps_hirtus_00001035	74	18.4539
coleps_hirtus_00001044	14	1.0687
coleps_hirtus_00001051	24	4.0747
coleps_hirtus_00001018	59	13.6574
coleps_hirtus_00001020	79	27.9152
coleps_hirtus_00001025	17	5.80205
coleps_hirtus_00001029	117	10.2722
coleps_hirtus_00001031	14	5.44747
coleps_hirtus_00001032	27	20.7692
coleps_hirtus_00001036	0	0
coleps_hirtus_00001037	0	0
coleps_hirtus_00001041	0	0
coleps_hirtus_00001019	53	12.9268
coleps_hirtus_00001042	0	0
coleps_hirtus_00001034	46	7.12074
coleps_hirtus_00001049	29	7.02179
coleps_hirtus_00001045	10	10.989
coleps_hirtus_00002685	57	6.48464
coleps_hirtus_00002687	11	1.76849
coleps_hirtus_00002689	91	6.38149
coleps_hirtus_00002691	24	7.29483
coleps_hirtus_00002692	164	20.5514
coleps_hirtus_00002703	16	12.1212
coleps_hirtus_00002704	41	10.049
coleps_hirtus_00002705	0	0
coleps_hirtus_00002706	44	5.85106
coleps_hirtus_00002684	58	6.11814
coleps_hirtus_00002688	28	8.53659
coleps_hirtus_00002693	0	0
coleps_hirtus_00002694	48	4.93827
coleps_hirtus_00002695	0	0
coleps_hirtus_00002696	61	15.7623
coleps_hirtus_00002698	30	6.74157
coleps_hirtus_00002699	13	1.32248
coleps_hirtus_00002686	0	0
coleps_hirtus_00002702	59	6.66667
coleps_hirtus_00002701	22	4.64135
coleps_hirtus_00002697	12	3.14136
coleps_hirtus_00001052	13	1.57576
coleps_hirtus_00001056	0	0
coleps_hirtus_00001058	0	0
coleps_hirtus_00001059	0	0
coleps_hirtus_00001060	38	18.7192
coleps_hirtus_00001067	21	6.64557
coleps_hirtus_00001068	59	4.54545
coleps_hirtus_00001069	159	11.6313
coleps_hirtus_00001071	97	13.0552
coleps_hirtus_00001073	9	1.41732
coleps_hirtus_00001076	9	3.20285
coleps_hirtus_00001087	20	2.3175
coleps_hirtus_00001090	14	3.07018
coleps_hirtus_00001055	0	0
coleps_hirtus_00001057	33	4.56432
coleps_hirtus_00001061	0	0
coleps_hirtus_00001064	235	15.943
coleps_hirtus_00001065	46	12.9213
coleps_hirtus_00001066	0	0
coleps_hirtus_00001075	26	5.72687
coleps_hirtus_00001077	14	5.20446
coleps_hirtus_00001079	0	0
coleps_hirtus_00001081	0	0
coleps_hirtus_00001085	29	3.29545
coleps_hirtus_00001080	0	0
coleps_hirtus_00001054	49	2.55875
coleps_hirtus_00001063	59	12.4736
coleps_hirtus_00001053	0	0
coleps_hirtus_00002866	9	1.93966
coleps_hirtus_00002867	44	7.91367
coleps_hirtus_00002869	13	1.7931
coleps_hirtus_00002870	44	11.3695
coleps_hirtus_00002874	10	1.67224
coleps_hirtus_00002877	50	5.6243
coleps_hirtus_00002883	13	3.08057
coleps_hirtus_00002886	16	4.06091
coleps_hirtus_00002888	173	12.1489
coleps_hirtus_00002872	45	4.84392
coleps_hirtus_00002873	66	7.79221
coleps_hirtus_00002878	52	5.5615
coleps_hirtus_00002879	34	6.55106
coleps_hirtus_00002880	68	5.07084
coleps_hirtus_00002887	0	0
coleps_hirtus_00002871	65	11.8397
coleps_hirtus_00002865	16	3.41151
coleps_hirtus_00002868	52	30.2326
coleps_hirtus_00002881	0	0
coleps_hirtus_00002884	22	4.69083
coleps_hirtus_00002875	15	4.82315
coleps_hirtus_00002885	12	5.82524
coleps_hirtus_00001844	6	1.53846
coleps_hirtus_00001846	12	1.91083
coleps_hirtus_00001857	36	3.56436
coleps_hirtus_00001858	0	0
coleps_hirtus_00001847	105	5.76606
coleps_hirtus_00001849	0	0
coleps_hirtus_00001856	12	3.30579
coleps_hirtus_00001859	0	0
coleps_hirtus_00001860	65	16.8394
coleps_hirtus_00001854	187	10.1907
coleps_hirtus_00001861	89	5.72347
coleps_hirtus_00001855	59	40.1361
coleps_hirtus_00001851	61	5.033
coleps_hirtus_00001842	30	3.90117
coleps_hirtus_00001841	60	10.6383
coleps_hirtus_00003221	10	3.23625
coleps_hirtus_00003222	0	0
coleps_hirtus_00003224	19	5.88235
coleps_hirtus_00003227	121	4.9167
coleps_hirtus_00003228	27	5.76923
coleps_hirtus_00003229	0	0
coleps_hirtus_00003230	14	4.60526
coleps_hirtus_00003233	28	9.00322
coleps_hirtus_00003234	62	15.6566
coleps_hirtus_00003223	19	5.82822
coleps_hirtus_00003225	142	5.65512
coleps_hirtus_00003235	41	3.97287
coleps_hirtus_00003237	0	0
coleps_hirtus_00003238	0	0
coleps_hirtus_00003239	82	6.55476
coleps_hirtus_00003226	11	13.0952
coleps_hirtus_00003231	0	0
coleps_hirtus_00000302	41	6.37636
coleps_hirtus_00000305	12	6.34921
coleps_hirtus_00000307	24	10.8597
coleps_hirtus_00000308	48	2.4961
coleps_hirtus_00000309	56	2.74914
coleps_hirtus_00000310	53	10.9731
coleps_hirtus_00000311	11	7.80142
coleps_hirtus_00000317	0	0
coleps_hirtus_00000318	6	1.39535
coleps_hirtus_00000319	54	4.08472
coleps_hirtus_00000321	85	12.4451
coleps_hirtus_00000323	31	5.44815
coleps_hirtus_00000324	0	0
coleps_hirtus_00000325	0	0
coleps_hirtus_00000326	34	6.22711
coleps_hirtus_00000330	17	5.2795
coleps_hirtus_00000332	51	13.1783
coleps_hirtus_00000288	110	7.7193
coleps_hirtus_00000289	21	2.05078
coleps_hirtus_00000290	67	3.85057
coleps_hirtus_00000291	13	1.60494
coleps_hirtus_00000292	55	10.9344
coleps_hirtus_00000299	37	7.14286
coleps_hirtus_00000300	0	0
coleps_hirtus_00000303	0	0
coleps_hirtus_00000306	54	11.5385
coleps_hirtus_00000314	94	5.06466
coleps_hirtus_00000316	11	2.16963
coleps_hirtus_00000320	92	55.0898
coleps_hirtus_00000322	0	0
coleps_hirtus_00000328	23	6.1828
coleps_hirtus_00000331	98	6.81028
coleps_hirtus_00000293	0	0
coleps_hirtus_00000304	21	11.413
coleps_hirtus_00000327	0	0
coleps_hirtus_00003399	26	3.04094
coleps_hirtus_00003401	17	3.79464
coleps_hirtus_00003406	0	0
coleps_hirtus_00003392	45	7.06436
coleps_hirtus_00003395	10	1.0929
coleps_hirtus_00003396	37	2.93185
coleps_hirtus_00003394	31	1.36684
coleps_hirtus_00003391	10	1.58479
coleps_hirtus_00003403	0	0
coleps_hirtus_00003393	134	7.63533
coleps_hirtus_00003397	75	3.47222
coleps_hirtus_00003402	32	5.40541
coleps_hirtus_00003387	0	0
coleps_hirtus_00002775	341	11.8691
coleps_hirtus_00002777	20	4.92611
coleps_hirtus_00002779	37	8.11404
coleps_hirtus_00002783	83	27.7592
coleps_hirtus_00002785	7	1.78571
coleps_hirtus_00002786	11	2.6764
coleps_hirtus_00002774	137	5.54431
coleps_hirtus_00002778	9	1.23119
coleps_hirtus_00002782	115	31.0811
coleps_hirtus_00002784	68	4.72879
coleps_hirtus_00002789	53	7.49646
coleps_hirtus_00002790	0	0
coleps_hirtus_00002791	11	4.78261
coleps_hirtus_00002793	0	0
coleps_hirtus_00002776	0	0
coleps_hirtus_00002788	27	5
coleps_hirtus_00002794	22	4.96614
coleps_hirtus_00001753	0	0
coleps_hirtus_00001754	0	0
coleps_hirtus_00001760	30	9.49367
coleps_hirtus_00001763	17	2.11443
coleps_hirtus_00001765	0	0
coleps_hirtus_00001770	6	1.54639
coleps_hirtus_00001771	13	1.45251
coleps_hirtus_00001773	0	0
coleps_hirtus_00001759	17	3.17757
coleps_hirtus_00001761	15	2.11268
coleps_hirtus_00001762	24	4.66019
coleps_hirtus_00001764	10	3.64964
coleps_hirtus_00001769	88	4.53375
coleps_hirtus_00001774	0	0
coleps_hirtus_00001775	195	8.10137
coleps_hirtus_00001757	82	6.41628
coleps_hirtus_00001756	55	6.49351
coleps_hirtus_00001758	0	0
coleps_hirtus_00001767	25	11.3636
coleps_hirtus_00001755	54	5.01393
coleps_hirtus_00001768	39	4.62085
coleps_hirtus_00001752	0	0
coleps_hirtus_00003677	75	4.72888
coleps_hirtus_00003678	14	2.79441
coleps_hirtus_00003680	0	0
coleps_hirtus_00003681	31	5.04065
coleps_hirtus_00003685	0	0
coleps_hirtus_00003686	13	5.07812
coleps_hirtus_00003687	25	14.9701
coleps_hirtus_00003688	0	0
coleps_hirtus_00003689	13	3.68272
coleps_hirtus_00003690	20	5.54017
coleps_hirtus_00003682	52	13.2992
coleps_hirtus_00003684	44	18.8841
coleps_hirtus_00003692	119	7.3959
coleps_hirtus_00003693	127	3.51703
coleps_hirtus_00003683	54	11.7904
coleps_hirtus_00003691	24	4.20315
coleps_hirtus_00000764	18	3.30882
coleps_hirtus_00000767	46	4.73251
coleps_hirtus_00000770	53	5.52659
coleps_hirtus_00000772	124	8.22827
coleps_hirtus_00000775	10	8.84956
coleps_hirtus_00000776	9	2.30769
coleps_hirtus_00000777	13	1.74966
coleps_hirtus_00000779	56	6.39269
coleps_hirtus_00000780	13	1.64557
coleps_hirtus_00000785	53	6.56753
coleps_hirtus_00000788	30	9.70874
coleps_hirtus_00000791	103	9.54588
coleps_hirtus_00000794	61	8.87918
coleps_hirtus_00000763	62	10.8392
coleps_hirtus_00000766	35	2.16718
coleps_hirtus_00000782	19	4.63415
coleps_hirtus_00000795	41	2.60317
coleps_hirtus_00000798	0	0
coleps_hirtus_00000787	37	4.92021
coleps_hirtus_00000783	12	6.18557
coleps_hirtus_00000768	42	28.9655
coleps_hirtus_00000778	67	9.82405
coleps_hirtus_00000792	22	5.69948
coleps_hirtus_00000790	22	9.40171
coleps_hirtus_00000789	0	0
coleps_hirtus_00000793	11	11.9565
coleps_hirtus_00003742	25	2.96209
coleps_hirtus_00003746	0	0
coleps_hirtus_00003759	74	6.45724
coleps_hirtus_00003761	0	0
coleps_hirtus_00003762	68	7.43169
coleps_hirtus_00003743	96	19.0476
coleps_hirtus_00003748	216	33.3849
coleps_hirtus_00003751	11	6.79012
coleps_hirtus_00003752	0	0
coleps_hirtus_00003758	11	6.28571
coleps_hirtus_00003763	0	0
coleps_hirtus_00003753	37	1.83988
coleps_hirtus_00003745	22	4.72103
coleps_hirtus_00003755	58	5.35055
coleps_hirtus_00003749	157	20.9893
coleps_hirtus_00003750	206	31.0241
coleps_hirtus_00003754	45	8.5389
coleps_hirtus_00003744	0	0
coleps_hirtus_00003577	20	7.40741
coleps_hirtus_00003578	0	0
coleps_hirtus_00003583	10	3.10559
coleps_hirtus_00003584	0	0
coleps_hirtus_00003585	128	9.95334
coleps_hirtus_00003588	0	0
coleps_hirtus_00003569	40	4.97512
coleps_hirtus_00003570	11	2.2541
coleps_hirtus_00003571	69	4.03745
coleps_hirtus_00003574	94	12.7717
coleps_hirtus_00003587	0	0
coleps_hirtus_00003580	128	7.02139
coleps_hirtus_00003582	12	2.91262
coleps_hirtus_00003579	0	0
coleps_hirtus_00003573	0	0
coleps_hirtus_00003581	58	3.17634
coleps_hirtus_00003291	16	3.80952
coleps_hirtus_00003289	41	9.69267
coleps_hirtus_00003293	16	2.30548
coleps_hirtus_00003298	23	4.94624
coleps_hirtus_00003299	0	0
coleps_hirtus_00003309	171	34.2685
coleps_hirtus_00003303	24	6.87679
coleps_hirtus_00003296	50	7.26744
coleps_hirtus_00003308	21	3.88889
coleps_hirtus_00003305	14	4.08163
coleps_hirtus_00003300	43	18.2979
coleps_hirtus_00003290	27	1.57068
coleps_hirtus_00003297	35	8.12065
coleps_hirtus_00003306	143	7.30337
coleps_hirtus_00003295	75	4.20639
coleps_hirtus_00003294	74	13.6784
coleps_hirtus_00003292	11	5.2381
coleps_hirtus_00001959	0	0
coleps_hirtus_00001961	12	5.26316
coleps_hirtus_00001962	0	0
coleps_hirtus_00001965	0	0
coleps_hirtus_00001967	0	0
coleps_hirtus_00001969	42	8.28402
coleps_hirtus_00001973	113	4.29331
coleps_hirtus_00001977	26	8.22785
coleps_hirtus_00001958	28	18.0645
coleps_hirtus_00001964	0	0
coleps_hirtus_00001971	26	16.7742
coleps_hirtus_00001972	0	0
coleps_hirtus_00001974	0	0
coleps_hirtus_00001978	31	1.36144
coleps_hirtus_00001979	52	3.99079
coleps_hirtus_00001980	13	1.49597
coleps_hirtus_00001968	0	0
coleps_hirtus_00001960	0	0
coleps_hirtus_00001966	0	0
coleps_hirtus_00001970	50	18.6567
coleps_hirtus_00003432	0	0
coleps_hirtus_00003435	0	0
coleps_hirtus_00003436	10	4.56621
coleps_hirtus_00003441	24	3.45821
coleps_hirtus_00003443	0	0
coleps_hirtus_00003444	64	13.9434
coleps_hirtus_00003451	10	4.44444
coleps_hirtus_00003455	0	0
coleps_hirtus_00003431	0	0
coleps_hirtus_00003433	36	5.5814
coleps_hirtus_00003434	39	9.46602
coleps_hirtus_00003445	69	7.01933
coleps_hirtus_00003446	12	2.77778
coleps_hirtus_00003450	11	1.48248
coleps_hirtus_00003452	0	0
coleps_hirtus_00003453	44	6.84292
coleps_hirtus_00003448	0	0
coleps_hirtus_00003447	0	0
coleps_hirtus_00003723	86	6.40835
coleps_hirtus_00003725	15	17.2414
coleps_hirtus_00003726	0	0
coleps_hirtus_00003727	46	29.1139
coleps_hirtus_00003732	7	1.72414
coleps_hirtus_00003733	0	0
coleps_hirtus_00003734	98	8.42648
coleps_hirtus_00003735	87	24.7159
coleps_hirtus_00003720	0	0
coleps_hirtus_00003722	49	3.46535
coleps_hirtus_00003724	34	4.98534
coleps_hirtus_00003729	30	4.5045
coleps_hirtus_00003730	23	2.8083
coleps_hirtus_00003738	27	2.80665
coleps_hirtus_00003739	0	0
coleps_hirtus_00003740	0	0
coleps_hirtus_00003741	0	0
coleps_hirtus_00003736	0	0
coleps_hirtus_00003731	0	0
coleps_hirtus_00003728	74	44.0476
coleps_hirtus_00002402	26	2.63158
coleps_hirtus_00002408	0	0
coleps_hirtus_00002410	98	8.15308
coleps_hirtus_00002414	15	2.11864
coleps_hirtus_00002416	31	9.81013
coleps_hirtus_00002418	112	8.11594
coleps_hirtus_00002420	0	0
coleps_hirtus_00002423	20	3.861
coleps_hirtus_00002428	74	4.90066
coleps_hirtus_00002430	36	5.81583
coleps_hirtus_00002401	14	12.7273
coleps_hirtus_00002403	0	0
coleps_hirtus_00002405	15	11.9048
coleps_hirtus_00002406	0	0
coleps_hirtus_00002407	12	2.73973
coleps_hirtus_00002411	11	1.33011
coleps_hirtus_00002413	11	10.0917
coleps_hirtus_00002417	0	0
coleps_hirtus_00002425	0	0
coleps_hirtus_00002426	34	43.5897
coleps_hirtus_00002427	19	15.5738
coleps_hirtus_00002434	24	6.20155
coleps_hirtus_00002409	0	0
coleps_hirtus_00002421	39	5.43933
coleps_hirtus_00002415	24	11.2676
coleps_hirtus_00002419	0	0
coleps_hirtus_00002433	38	8.15451
coleps_hirtus_00002431	16	3.44086
coleps_hirtus_00002412	0	0
coleps_hirtus_00002422	0	0
coleps_hirtus_00002400	0	0
coleps_hirtus_00000075	0	0
coleps_hirtus_00000076	0	0
coleps_hirtus_00000077	24	3.68098
coleps_hirtus_00000087	0	0
coleps_hirtus_00000088	0	0
coleps_hirtus_00000089	91	5.15873
coleps_hirtus_00000091	15	2.95858
coleps_hirtus_00000100	113	6.98393
coleps_hirtus_00000101	35	3.36538
coleps_hirtus_00000102	13	1.78571
coleps_hirtus_00000105	43	9.38865
coleps_hirtus_00000106	86	11.8949
coleps_hirtus_00000108	17	2.48902
coleps_hirtus_00000114	24	9.09091
coleps_hirtus_00000116	15	3.94737
coleps_hirtus_00000121	13	12.5
coleps_hirtus_00000122	23	4.90405
coleps_hirtus_00000123	49	3.51003
coleps_hirtus_00000125	0	0
coleps_hirtus_00000127	28	4.03458
coleps_hirtus_00000128	11	1.3285
coleps_hirtus_00000129	0	0
coleps_hirtus_00000130	13	3.73563
coleps_hirtus_00000090	14	2.15716
coleps_hirtus_00000093	121	4.69356
coleps_hirtus_00000096	27	8.41121
coleps_hirtus_00000098	25	2.72331
coleps_hirtus_00000099	31	3.87985
coleps_hirtus_00000115	0	0
coleps_hirtus_00000131	35	8.70647
coleps_hirtus_00000110	15	1.85414
coleps_hirtus_00000104	36	4.93827
coleps_hirtus_00000079	181	7.98412
coleps_hirtus_00000112	23	5.65111
coleps_hirtus_00000111	0	0
coleps_hirtus_00000126	0	0
coleps_hirtus_00000095	67	5.22621
coleps_hirtus_00000097	32	5.76577
coleps_hirtus_00000092	37	8.7886
coleps_hirtus_00000117	78	18.5273
coleps_hirtus_00000118	36	9.375
coleps_hirtus_00000119	0	0
coleps_hirtus_00000624	0	0
coleps_hirtus_00000626	25	2.77162
coleps_hirtus_00000657	81	11.7052
coleps_hirtus_00000658	42	5.22388
coleps_hirtus_00000659	132	7.21311
coleps_hirtus_00000630	0	0
coleps_hirtus_00000633	93	17.6136
coleps_hirtus_00000638	82	9.77354
coleps_hirtus_00000647	114	11.0039
coleps_hirtus_00000648	0	0
coleps_hirtus_00000649	351	13.3969
coleps_hirtus_00000650	78	8.31557
coleps_hirtus_00000652	8	2.13904
coleps_hirtus_00000660	23	4.0493
coleps_hirtus_00000654	74	4.50122
coleps_hirtus_00000628	39	5.39419
coleps_hirtus_00000637	13	2.10356
coleps_hirtus_00000636	48	12.9032
coleps_hirtus_00000627	54	21.6867
coleps_hirtus_00000643	49	5.28017
coleps_hirtus_00000656	215	40.0372
coleps_hirtus_00000646	32	3.26531
coleps_hirtus_00000640	39	4.84472
coleps_hirtus_00000639	25	3.26371
coleps_hirtus_00000631	24	5.24017
coleps_hirtus_00000629	15	6.84932
coleps_hirtus_00000653	0	0
coleps_hirtus_00002115	24	4.86815
coleps_hirtus_00002120	0	0
coleps_hirtus_00002121	244	24.5226
coleps_hirtus_00002123	12	17.1429
coleps_hirtus_00002124	9	2.8754
coleps_hirtus_00002134	49	13.1367
coleps_hirtus_00002135	0	0
coleps_hirtus_00002110	11	3.29341
coleps_hirtus_00002111	46	7.45543
coleps_hirtus_00002113	36	5.52147
coleps_hirtus_00002114	0	0
coleps_hirtus_00002118	62	22.0641
coleps_hirtus_00002122	62	4.7729
coleps_hirtus_00002127	98	4.52865
coleps_hirtus_00002128	28	5.47945
coleps_hirtus_00002129	98	5.57452
coleps_hirtus_00002130	68	4.17947
coleps_hirtus_00002132	0	0
coleps_hirtus_00002136	0	0
coleps_hirtus_00002125	38	7.42188
coleps_hirtus_00002119	46	9.40695
coleps_hirtus_00002116	49	9.95935
coleps_hirtus_00002112	20	5.73066
coleps_hirtus_00002930	0	0
coleps_hirtus_00002934	180	29.1262
coleps_hirtus_00002937	0	0
coleps_hirtus_00002938	12	4.81928
coleps_hirtus_00002939	26	5.93607
coleps_hirtus_00002942	26	9.62963
coleps_hirtus_00002926	136	6.61157
coleps_hirtus_00002928	91	14.7967
coleps_hirtus_00002929	82	5.48495
coleps_hirtus_00002931	32	1.6444
coleps_hirtus_00002932	98	5.4657
coleps_hirtus_00002933	24	7.22892
coleps_hirtus_00002936	232	12.2816
coleps_hirtus_00002940	68	11.7241
coleps_hirtus_00002935	6	3.19149
coleps_hirtus_00002707	11	3.207
coleps_hirtus_00002711	0	0
coleps_hirtus_00002712	100	12.3457
coleps_hirtus_00002714	16	12.0301
coleps_hirtus_00002715	25	12.1951
coleps_hirtus_00002717	11	2.5522
coleps_hirtus_00002718	94	9.80188
coleps_hirtus_00002720	41	4.64326
coleps_hirtus_00002722	57	8.93417
coleps_hirtus_00002725	483	15.4957
coleps_hirtus_00002727	0	0
coleps_hirtus_00002724	48	11.3744
coleps_hirtus_00002730	11	2.16963
coleps_hirtus_00002731	0	0
coleps_hirtus_00002713	8	3.73832
coleps_hirtus_00002729	143	41.8129
coleps_hirtus_00002709	46	13.4503
coleps_hirtus_00002721	0	0
coleps_hirtus_00003203	12	1.53257
coleps_hirtus_00003207	50	20.3252
coleps_hirtus_00003210	99	12.7086
coleps_hirtus_00003212	12	3.85852
coleps_hirtus_00003214	49	17.193
coleps_hirtus_00003215	72	4.13318
coleps_hirtus_00003219	74	18.8776
coleps_hirtus_00003205	92	5.00817
coleps_hirtus_00003211	50	7.50751
coleps_hirtus_00003213	18	8.61244
coleps_hirtus_00003218	67	9.38375
coleps_hirtus_00003220	79	5.42582
coleps_hirtus_00003208	7	1.73697
coleps_hirtus_00003216	9	3.0303
coleps_hirtus_00003204	0	0
coleps_hirtus_00003770	13	6.40394
coleps_hirtus_00003771	7	2.28013
coleps_hirtus_00003772	0	0
coleps_hirtus_00003779	37	2.92028
coleps_hirtus_00003764	20	1.86916
coleps_hirtus_00003766	28	7.27273
coleps_hirtus_00003767	44	4.23892
coleps_hirtus_00003768	11	2.5
coleps_hirtus_00003769	45	3.98936
coleps_hirtus_00003774	74	9.09091
coleps_hirtus_00003782	32	5.93692
coleps_hirtus_00003783	68	13.8211
coleps_hirtus_00003778	0	0
coleps_hirtus_00003785	121	11.828
coleps_hirtus_00003780	0	0
coleps_hirtus_00003788	22	7.97101
coleps_hirtus_00003781	10	3.96825
coleps_hirtus_00003777	0	0
coleps_hirtus_00003787	13	7.92683
coleps_hirtus_00003784	0	0
coleps_hirtus_00001864	0	0
coleps_hirtus_00001867	180	4.07886
coleps_hirtus_00001876	0	0
coleps_hirtus_00001877	36	39.1304
coleps_hirtus_00001880	58	4.09027
coleps_hirtus_00001881	0	0
coleps_hirtus_00001888	24	5.39326
coleps_hirtus_00001889	46	7.3132
coleps_hirtus_00001890	8	5.55556
coleps_hirtus_00001865	0	0
coleps_hirtus_00001866	12	6.48649
coleps_hirtus_00001873	56	13.2075
coleps_hirtus_00001874	18	3.44168
coleps_hirtus_00001875	81	17.9204
coleps_hirtus_00001878	35	3.09187
coleps_hirtus_00001879	0	0
coleps_hirtus_00001883	11	3.63036
coleps_hirtus_00001886	23	5.31178
coleps_hirtus_00001887	13	8.125
coleps_hirtus_00001870	87	3.32188
coleps_hirtus_00001871	44	6.56716
coleps_hirtus_00001884	89	26.6467
coleps_hirtus_00001885	27	9.44056
coleps_hirtus_00003177	16	3.73832
coleps_hirtus_00003182	18	3.22004
coleps_hirtus_00003183	37	4.83029
coleps_hirtus_00003189	27	3.3877
coleps_hirtus_00003192	0	0
coleps_hirtus_00003193	0	0
coleps_hirtus_00003194	24	3.33333
coleps_hirtus_00003196	15	2.41935
coleps_hirtus_00003197	88	7.46395
coleps_hirtus_00003179	0	0
coleps_hirtus_00003180	95	29.7806
coleps_hirtus_00003181	0	0
coleps_hirtus_00003188	7	2.08333
coleps_hirtus_00003191	0	0
coleps_hirtus_00003175	57	3.79494
coleps_hirtus_00003185	36	4.12371
coleps_hirtus_00003190	17	5.43131
coleps_hirtus_00001187	87	6.05007
coleps_hirtus_00001188	15	2.36593
coleps_hirtus_00001190	28	6.86275
coleps_hirtus_00001192	0	0
coleps_hirtus_00001194	38	3.50554
coleps_hirtus_00001195	0	0
coleps_hirtus_00001196	13	3.95137
coleps_hirtus_00001206	91	5.8976
coleps_hirtus_00001207	80	4.47678
coleps_hirtus_00001189	0	0
coleps_hirtus_00001197	13	2.9148
coleps_hirtus_00001198	0	0
coleps_hirtus_00001199	30	5.94059
coleps_hirtus_00001208	80	6.91443
coleps_hirtus_00001209	12	3.28767
coleps_hirtus_00001202	23	1.23589
coleps_hirtus_00001205	48	3.13316
coleps_hirtus_00001210	52	4.07843
coleps_hirtus_00001181	16	17.0213
coleps_hirtus_00001204	23	27.0588
coleps_hirtus_00001203	25	30.1205
coleps_hirtus_00001200	0	0
coleps_hirtus_00001179	136	5.50384
coleps_hirtus_00001182	83	6.36015
coleps_hirtus_00001695	12	4.47761
coleps_hirtus_00001697	14	8.33333
coleps_hirtus_00001698	197	7.65643
coleps_hirtus_00001701	0	0
coleps_hirtus_00001702	50	8.69565
coleps_hirtus_00001705	24	2.71186
coleps_hirtus_00001710	90	6.26305
coleps_hirtus_00001711	0	0
coleps_hirtus_00001713	0	0
coleps_hirtus_00001715	172	5.42074
coleps_hirtus_00001717	56	5.76132
coleps_hirtus_00001718	15	17.2414
coleps_hirtus_00001699	33	6.35838
coleps_hirtus_00001704	15	6.27615
coleps_hirtus_00001706	45	14.8026
coleps_hirtus_00001707	51	5.58598
coleps_hirtus_00001709	12	3.63636
coleps_hirtus_00001712	25	2.82486
coleps_hirtus_00001716	46	3.43284
coleps_hirtus_00001714	61	16.7582
coleps_hirtus_00001700	40	12.3839
coleps_hirtus_00001696	0	0
coleps_hirtus_00001703	24	11.8812
coleps_hirtus_00001708	27	2.84211
coleps_hirtus_00002145	0	0
coleps_hirtus_00002150	89	3.03858
coleps_hirtus_00002151	0	0
coleps_hirtus_00002152	45	11.1386
coleps_hirtus_00002140	191	4.52285
coleps_hirtus_00002141	11	1.69492
coleps_hirtus_00002143	131	4.66857
coleps_hirtus_00002144	74	4.53709
coleps_hirtus_00002149	15	3.09278
coleps_hirtus_00002137	0	0
coleps_hirtus_00002139	34	4.85021
coleps_hirtus_00002146	43	8.92116
coleps_hirtus_00002228	9	3.86266
coleps_hirtus_00002229	54	5.07996
coleps_hirtus_00002231	23	10.9524
coleps_hirtus_00002232	6	2.91262
coleps_hirtus_00002238	14	1.63743
coleps_hirtus_00002240	169	10.9598
coleps_hirtus_00002241	53	27.7487
coleps_hirtus_00002243	39	3.75
coleps_hirtus_00002254	0	0
coleps_hirtus_00002235	0	0
coleps_hirtus_00002237	51	8.99471
coleps_hirtus_00002239	17	2.51479
coleps_hirtus_00002242	157	6.97158
coleps_hirtus_00002244	124	5.06329
coleps_hirtus_00002248	11	0.937766
coleps_hirtus_00002249	11	2.08333
coleps_hirtus_00002251	13	2.75424
coleps_hirtus_00002256	35	2.96359
coleps_hirtus_00002230	0	0
coleps_hirtus_00002520	24	2.47934
coleps_hirtus_00002524	32	1.82232
coleps_hirtus_00002525	46	8.56611
coleps_hirtus_00002533	15	1.19808
coleps_hirtus_00002534	39	4.10095
coleps_hirtus_00002536	45	2.07948
coleps_hirtus_00002538	43	2.73363
coleps_hirtus_00002531	142	6.82692
coleps_hirtus_00002529	11	0.633641
coleps_hirtus_00002521	36	2.86853
coleps_hirtus_00002522	23	2.57848
coleps_hirtus_00002530	23	5.39906
coleps_hirtus_00002526	0	0
coleps_hirtus_00000531	82	5.40184
coleps_hirtus_00000534	62	9.6124
coleps_hirtus_00000535	54	5.07519
coleps_hirtus_00000551	12	1.42012
coleps_hirtus_00000553	25	3.2175
coleps_hirtus_00000559	33	7.31707
coleps_hirtus_00000560	0	0
coleps_hirtus_00000561	60	15.2284
coleps_hirtus_00000563	44	21.256
coleps_hirtus_00000570	19	4.55635
coleps_hirtus_00000572	31	22.963
coleps_hirtus_00000573	12	4.12371
coleps_hirtus_00000538	30	2.25056
coleps_hirtus_00000550	0	0
coleps_hirtus_00000552	22	8.39695
coleps_hirtus_00000555	71	38.172
coleps_hirtus_00000556	46	15.082
coleps_hirtus_00000558	28	6.08696
coleps_hirtus_00000564	8	2.72109
coleps_hirtus_00000566	0	0
coleps_hirtus_00000567	36	25.1748
coleps_hirtus_00000568	237	49.0683
coleps_hirtus_00000574	0	0
coleps_hirtus_00000575	0	0
coleps_hirtus_00000578	27	7.98817
coleps_hirtus_00000569	46	16.1972
coleps_hirtus_00000576	19	8.08511
coleps_hirtus_00000537	80	18.4332
coleps_hirtus_00000542	90	3.77358
coleps_hirtus_00000540	108	7.05421
coleps_hirtus_00000548	67	5.33865
coleps_hirtus_00000544	76	6.23462
coleps_hirtus_00000549	31	5.4386
coleps_hirtus_00000554	0	0
coleps_hirtus_00002462	100	7.88022
coleps_hirtus_00002463	184	16.7121
coleps_hirtus_00002471	13	4.54545
coleps_hirtus_00002472	40	4.50958
coleps_hirtus_00002475	32	4.93066
coleps_hirtus_00002477	39	17.1806
coleps_hirtus_00002478	61	7.84062
coleps_hirtus_00002479	0	0
coleps_hirtus_00002481	16	3.11891
coleps_hirtus_00002483	19	8.08511
coleps_hirtus_00002486	62	9.02475
coleps_hirtus_00002490	0	0
coleps_hirtus_00002491	25	13.8122
coleps_hirtus_00002470	32	3.77358
coleps_hirtus_00002474	11	1.46862
coleps_hirtus_00002484	0	0
coleps_hirtus_00002485	51	6.14458
coleps_hirtus_00002487	12	2.07612
coleps_hirtus_00002488	12	7.10059
coleps_hirtus_00002469	10	2.17391
coleps_hirtus_00002468	64	6.78685
coleps_hirtus_00002493	0	0
coleps_hirtus_00002466	36	6.47482
coleps_hirtus_00002482	0	0
coleps_hirtus_00002480	0	0
coleps_hirtus_00003121	86	2.77957
coleps_hirtus_00003134	14	3.92157
coleps_hirtus_00003136	47	13.467
coleps_hirtus_00003138	0	0
coleps_hirtus_00003141	52	9.88593
coleps_hirtus_00003120	50	5.97372
coleps_hirtus_00003122	0	0
coleps_hirtus_00003123	0	0
coleps_hirtus_00003125	0	0
coleps_hirtus_00003128	49	8.43373
coleps_hirtus_00003129	46	5.61661
coleps_hirtus_00003132	0	0
coleps_hirtus_00003133	40	4.99376
coleps_hirtus_00003139	13	5.70175
coleps_hirtus_00003140	33	9.0411
coleps_hirtus_00003143	65	9.86343
coleps_hirtus_00003137	77	28.3088
coleps_hirtus_00003126	64	5.57977
coleps_hirtus_00003130	44	8.36502
coleps_hirtus_00003131	11	2.89474
coleps_hirtus_00003142	11	2.91005
coleps_hirtus_00000868	0	0
coleps_hirtus_00000870	35	12.3239
coleps_hirtus_00000871	0	0
coleps_hirtus_00000874	52	27.0833
coleps_hirtus_00000877	30	4.83871
coleps_hirtus_00000878	0	0
coleps_hirtus_00000897	79	6.69492
coleps_hirtus_00000901	18	4.37956
coleps_hirtus_00000904	12	6.74157
coleps_hirtus_00000905	109	16.6667
coleps_hirtus_00000869	30	15.544
coleps_hirtus_00000872	28	8.09249
coleps_hirtus_00000880	0	0
coleps_hirtus_00000881	14	15.5556
coleps_hirtus_00000882	31	5.32646
coleps_hirtus_00000884	42	7.42049
coleps_hirtus_00000886	25	3.86997
coleps_hirtus_00000887	46	9.74576
coleps_hirtus_00000891	36	8.20046
coleps_hirtus_00000893	0	0
coleps_hirtus_00000900	41	1.63803
coleps_hirtus_00000902	32	6.49087
coleps_hirtus_00000889	113	5.63872
coleps_hirtus_00000895	0	0
coleps_hirtus_00000898	0	0
coleps_hirtus_00000899	9	4.22535
coleps_hirtus_00000883	34	40.4762
coleps_hirtus_00000888	28	6.46651
coleps_hirtus_00003262	0	0
coleps_hirtus_00003267	0	0
coleps_hirtus_00003278	16	2.48834
coleps_hirtus_00003282	110	4.93274
coleps_hirtus_00003284	50	3.30688
coleps_hirtus_00003285	69	15.7534
coleps_hirtus_00003287	55	11
coleps_hirtus_00003274	0	0
coleps_hirtus_00003276	13	1.427
coleps_hirtus_00003277	14	5.55556
coleps_hirtus_00003280	0	0
coleps_hirtus_00003283	24	2.7972
coleps_hirtus_00003286	0	0
coleps_hirtus_00003268	0	0
coleps_hirtus_00003270	0	0
coleps_hirtus_00003281	22	8.69565
coleps_hirtus_00003264	0	0
coleps_hirtus_00003269	22	5.58376
coleps_hirtus_00002803	26	6.75325
coleps_hirtus_00002806	150	15.2749
coleps_hirtus_00002807	0	0
coleps_hirtus_00002809	88	12.5535
coleps_hirtus_00002795	26	3.86905
coleps_hirtus_00002797	29	5.52381
coleps_hirtus_00002798	26	4.77064
coleps_hirtus_00002800	131	6.21737
coleps_hirtus_00002801	56	2.81124
coleps_hirtus_00002802	22	9.01639
coleps_hirtus_00002804	52	5.53191
coleps_hirtus_00002805	0	0
coleps_hirtus_00002813	82	11.7647
coleps_hirtus_00002816	33	5.34846
coleps_hirtus_00002819	0	0
coleps_hirtus_00002799	145	16.8019
coleps_hirtus_00002796	10	3.08642
coleps_hirtus_00002818	0	0
coleps_hirtus_00001936	11	0.920502
coleps_hirtus_00001938	115	8.63363
coleps_hirtus_00001941	172	29.6041
coleps_hirtus_00001946	171	7.51979
coleps_hirtus_00001933	102	11.172
coleps_hirtus_00001934	38	4.00844
coleps_hirtus_00001937	0	0
coleps_hirtus_00001939	21	2.93706
coleps_hirtus_00001940	17	7.45614
coleps_hirtus_00001948	13	1.98777
coleps_hirtus_00001951	8	1.15108
coleps_hirtus_00001952	0	0
coleps_hirtus_00001953	0	0
coleps_hirtus_00001955	104	8.91174
coleps_hirtus_00001956	15	10.0671
coleps_hirtus_00001957	51	7.01513
coleps_hirtus_00001954	28	11.336
coleps_hirtus_00001935	0	0
coleps_hirtus_00001947	26	4.77064
coleps_hirtus_00001943	0	0
coleps_hirtus_00001949	12	10.6195
coleps_hirtus_00001719	0	0
coleps_hirtus_00001720	12	1.39697
coleps_hirtus_00001726	46	5.46968
coleps_hirtus_00001733	34	3.57518
coleps_hirtus_00001737	17	3.17164
coleps_hirtus_00001738	44	14.6179
coleps_hirtus_00001742	15	2.81426
coleps_hirtus_00001745	0	0
coleps_hirtus_00001746	32	12.549
coleps_hirtus_00001751	32	5.21173
coleps_hirtus_00001723	40	7.49064
coleps_hirtus_00001728	25	5.80046
coleps_hirtus_00001732	0	0
coleps_hirtus_00001744	12	2.54237
coleps_hirtus_00001747	308	13.6646
coleps_hirtus_00001748	0	0
coleps_hirtus_00001739	0	0
coleps_hirtus_00001722	48	15.7895
coleps_hirtus_00001735	12	4.54545
coleps_hirtus_00001734	20	7.7821
coleps_hirtus_00001725	79	75.2381
coleps_hirtus_00001750	11	15.2778
coleps_hirtus_00001743	72	10.3004
coleps_hirtus_00001730	26	15.2047
coleps_hirtus_00001729	24	17.7778
coleps_hirtus_00002614	22	3.27869
coleps_hirtus_00002619	0	0
coleps_hirtus_00002627	13	7.22222
coleps_hirtus_00002639	25	5.12295
coleps_hirtus_00002618	33	3.93325
coleps_hirtus_00002622	14	3.50877
coleps_hirtus_00002623	0	0
coleps_hirtus_00002624	27	10
coleps_hirtus_00002625	12	7.79221
coleps_hirtus_00002626	0	0
coleps_hirtus_00002631	34	10.0295
coleps_hirtus_00002634	32	6.33663
coleps_hirtus_00002635	0	0
coleps_hirtus_00002637	0	0
coleps_hirtus_00002640	36	7.30223
coleps_hirtus_00002641	13	16.0494
coleps_hirtus_00002642	23	2.7512
coleps_hirtus_00002643	13	3.17848
coleps_hirtus_00002644	0	0
coleps_hirtus_00002645	26	5.28455
coleps_hirtus_00002646	0	0
coleps_hirtus_00002647	15	3.4965
coleps_hirtus_00002615	25	9.80392
coleps_hirtus_00002638	37	4.38909
coleps_hirtus_00002633	25	7.8125
coleps_hirtus_00002632	16	5.92593
coleps_hirtus_00002616	14	5.6
coleps_hirtus_00002648	0	0
coleps_hirtus_00002630	16	5.49828
coleps_hirtus_00000006	111	12.585
coleps_hirtus_00000013	77	5.68685
coleps_hirtus_00000017	13	5.24194
coleps_hirtus_00000018	0	0
coleps_hirtus_00000020	32	22.069
coleps_hirtus_00000023	221	43.7624
coleps_hirtus_00000027	68	4.18204
coleps_hirtus_00000043	17	3.37972
coleps_hirtus_00000046	30	18.2927
coleps_hirtus_00000048	0	0
coleps_hirtus_00000050	11	2.94118
coleps_hirtus_00000051	0	0
coleps_hirtus_00000007	24	8.95522
coleps_hirtus_00000019	31	6.1144
coleps_hirtus_00000024	66	4.18782
coleps_hirtus_00000025	15	2.59516
coleps_hirtus_00000026	65	7.14286
coleps_hirtus_00000030	62	6.88889
coleps_hirtus_00000037	21	4.8951
coleps_hirtus_00000042	7	0.813953
coleps_hirtus_00000044	13	6.13208
coleps_hirtus_00000052	0	0
coleps_hirtus_00000054	52	11.8721
coleps_hirtus_00000055	116	9.73154
coleps_hirtus_00000060	15	3.0426
coleps_hirtus_00000069	0	0
coleps_hirtus_00000070	102	3.75968
coleps_hirtus_00000072	13	3.05164
coleps_hirtus_00000068	144	8.14941
coleps_hirtus_00000045	11	4.88889
coleps_hirtus_00000005	24	5.34521
coleps_hirtus_00000028	41	6.25
coleps_hirtus_00000073	16	2.76339
coleps_hirtus_00000035	39	8.09129
coleps_hirtus_00000009	25	6.68449
coleps_hirtus_00000059	27	10.8434
coleps_hirtus_00000016	0	0
coleps_hirtus_00000064	96	7.52351
coleps_hirtus_00000038	42	9.95261
coleps_hirtus_00000058	44	3.42146
coleps_hirtus_00000057	12	1.23839
coleps_hirtus_00000033	46	6.12517
coleps_hirtus_00000002	32	4.51977
coleps_hirtus_00000003	0	0
coleps_hirtus_00000004	33	5.5
coleps_hirtus_00000039	14	2.35294
coleps_hirtus_00000014	63	16.5789
coleps_hirtus_00000015	48	15.6352
coleps_hirtus_00000074	12	4.21053
coleps_hirtus_00000071	0	0
coleps_hirtus_00000053	0	0
coleps_hirtus_00000008	0	0
coleps_hirtus_00002494	0	0
coleps_hirtus_00002495	0	0
coleps_hirtus_00002496	83	6.96893
coleps_hirtus_00002501	0	0
coleps_hirtus_00002503	35	3.04083
coleps_hirtus_00002507	11	2.00364
coleps_hirtus_00002508	157	39.1521
coleps_hirtus_00002512	0	0
coleps_hirtus_00002514	60	5.88235
coleps_hirtus_00002515	0	0
coleps_hirtus_00002500	15	5.53506
coleps_hirtus_00002502	112	5.4028
coleps_hirtus_00002504	76	10.1877
coleps_hirtus_00002505	84	12.6126
coleps_hirtus_00002510	0	0
coleps_hirtus_00002511	0	0
coleps_hirtus_00002516	28	6.08696
coleps_hirtus_00002517	91	3.23153
coleps_hirtus_00002509	120	39.604
coleps_hirtus_00002497	97	9.86775
coleps_hirtus_00002513	0	0
coleps_hirtus_00003528	14	4.98221
coleps_hirtus_00003531	43	5.47771
coleps_hirtus_00003537	132	8.65574
coleps_hirtus_00003543	20	5.68182
coleps_hirtus_00003526	90	13.373
coleps_hirtus_00003530	22	8.56031
coleps_hirtus_00003532	212	23.2202
coleps_hirtus_00003534	24	1.90174
coleps_hirtus_00003536	80	5.73066
coleps_hirtus_00003538	52	28.7293
coleps_hirtus_00003539	0	0
coleps_hirtus_00003540	0	0
coleps_hirtus_00003529	40	7.27273
coleps_hirtus_00003542	16	3.39703
coleps_hirtus_00003541	35	10.7362
coleps_hirtus_00003527	0	0
coleps_hirtus_00003545	16	10.596
coleps_hirtus_00001246	50	38.7597
coleps_hirtus_00001259	102	15.0221
coleps_hirtus_00001261	29	7.36041
coleps_hirtus_00001262	36	4.01786
coleps_hirtus_00001265	42	4.90082
coleps_hirtus_00001266	79	6.76949
coleps_hirtus_00001267	29	11.0266
coleps_hirtus_00001268	0	0
coleps_hirtus_00001271	17	4.81586
coleps_hirtus_00001274	29	7.94521
coleps_hirtus_00001275	37	10.137
coleps_hirtus_00001248	9	3.65854
coleps_hirtus_00001249	25	3.86997
coleps_hirtus_00001254	22	2.46914
coleps_hirtus_00001255	0	0
coleps_hirtus_00001256	15	2.79851
coleps_hirtus_00001260	0	0
coleps_hirtus_00001269	64	7.57396
coleps_hirtus_00001278	135	10.457
coleps_hirtus_00001279	46	8.44037
coleps_hirtus_00001263	35	4
coleps_hirtus_00001273	0	0
coleps_hirtus_00001276	0	0
coleps_hirtus_00001277	17	11.8881
coleps_hirtus_00001250	28	3.68906
coleps_hirtus_00001258	47	6.44719
coleps_hirtus_00001623	0	0
coleps_hirtus_00001624	0	0
coleps_hirtus_00001625	0	0
coleps_hirtus_00001626	32	6.75105
coleps_hirtus_00001636	13	13.6842
coleps_hirtus_00001640	15	7.28155
coleps_hirtus_00001645	50	10.8225
coleps_hirtus_00001618	0	0
coleps_hirtus_00001620	166	5.42306
coleps_hirtus_00001628	131	50.7752
coleps_hirtus_00001629	28	8.64198
coleps_hirtus_00001630	9	5.02793
coleps_hirtus_00001631	26	23.0088
coleps_hirtus_00001632	0	0
coleps_hirtus_00001633	0	0
coleps_hirtus_00001639	38	2.75562
coleps_hirtus_00001641	113	5.87318
coleps_hirtus_00001627	15	5.01672
coleps_hirtus_00001647	96	6.04154
coleps_hirtus_00001642	28	5.6
coleps_hirtus_00001637	34	7.12788
coleps_hirtus_00001638	11	2.41758
coleps_hirtus_00001644	0	0
coleps_hirtus_00001634	0	0
coleps_hirtus_00001619	13	4.7619
coleps_hirtus_00001355	44	5.76671
coleps_hirtus_00001357	41	14.3357
coleps_hirtus_00001365	47	4.28832
coleps_hirtus_00001366	39	5.19308
coleps_hirtus_00001367	29	10.3571
coleps_hirtus_00001372	25	5.81395
coleps_hirtus_00001374	11	2.1611
coleps_hirtus_00001377	42	3.93627
coleps_hirtus_00001378	27	7.9646
coleps_hirtus_00001385	59	8.58806
coleps_hirtus_00001386	32	5.54593
coleps_hirtus_00001387	88	18.8841
coleps_hirtus_00001388	22	3.38983
coleps_hirtus_00001353	0	0
coleps_hirtus_00001354	0	0
coleps_hirtus_00001358	102	15.9375
coleps_hirtus_00001359	0	0
coleps_hirtus_00001360	0	0
coleps_hirtus_00001364	37	5.10345
coleps_hirtus_00001368	11	2.50569
coleps_hirtus_00001375	0	0
coleps_hirtus_00001376	11	1.82119
coleps_hirtus_00001381	0	0
coleps_hirtus_00001382	91	13.3824
coleps_hirtus_00001373	0	0
coleps_hirtus_00001383	30	9.74026
coleps_hirtus_00001356	23	7.59076
coleps_hirtus_00002546	39	4.253
coleps_hirtus_00002553	29	6.40177
coleps_hirtus_00002555	18	5.53846
coleps_hirtus_00002556	54	3.15789
coleps_hirtus_00002557	16	1.90476
coleps_hirtus_00002561	28	8.94569
coleps_hirtus_00002545	131	5.21082
coleps_hirtus_00002559	69	9.80114
coleps_hirtus_00002562	46	9.12698
coleps_hirtus_00002541	31	6.72451
coleps_hirtus_00002548	75	3.25804
coleps_hirtus_00000234	10	4
coleps_hirtus_00000235	25	4.12541
coleps_hirtus_00000236	28	15.7303
coleps_hirtus_00000237	0	0
coleps_hirtus_00000241	30	17.5439
coleps_hirtus_00000253	9	1.82186
coleps_hirtus_00000258	49	10.0204
coleps_hirtus_00000262	0	0
coleps_hirtus_00000264	0	0
coleps_hirtus_00000265	37	2.5256
coleps_hirtus_00000266	54	6.15034
coleps_hirtus_00000282	181	12.0426
coleps_hirtus_00000287	22	9.56522
coleps_hirtus_00000238	58	12.7473
coleps_hirtus_00000240	0	0
coleps_hirtus_00000249	0	0
coleps_hirtus_00000250	18	12.3288
coleps_hirtus_00000251	0	0
coleps_hirtus_00000252	40	3.93314
coleps_hirtus_00000256	67	9.55777
coleps_hirtus_00000260	11	2.77078
coleps_hirtus_00000263	64	7.66467
coleps_hirtus_00000267	321	31.3783
coleps_hirtus_00000268	0	0
coleps_hirtus_00000272	25	4.98008
coleps_hirtus_00000274	19	3.02548
coleps_hirtus_00000275	0	0
coleps_hirtus_00000276	57	9.84456
coleps_hirtus_00000277	33	11.4187
coleps_hirtus_00000278	74	5.49369
coleps_hirtus_00000283	72	6.74789
coleps_hirtus_00000284	65	10.5519
coleps_hirtus_00000285	49	8.15308
coleps_hirtus_00000248	13	3.66197
coleps_hirtus_00000279	14	10.6061
coleps_hirtus_00000245	50	4.77555
coleps_hirtus_00000254	42	6.59341
coleps_hirtus_00000233	23	4.45736
coleps_hirtus_00000242	35	10.9034
coleps_hirtus_00000239	14	5.51181
coleps_hirtus_00000259	19	7.94979
coleps_hirtus_00000281	0	0
coleps_hirtus_00001523	20	8.92857
coleps_hirtus_00001528	0	0
coleps_hirtus_00001531	13	5.93607
coleps_hirtus_00001535	54	8.9701
coleps_hirtus_00001538	51	7.08333
coleps_hirtus_00001541	0	0
coleps_hirtus_00001542	0	0
coleps_hirtus_00001543	39	9.84848
coleps_hirtus_00001544	88	5.29483
coleps_hirtus_00001547	96	9.48617
coleps_hirtus_00001549	11	2.09924
coleps_hirtus_00001517	73	6.17075
coleps_hirtus_00001519	93	3.88309
coleps_hirtus_00001521	11	1.98915
coleps_hirtus_00001524	160	59.7015
coleps_hirtus_00001525	83	15.7495
coleps_hirtus_00001534	19	12.1795
coleps_hirtus_00001536	47	7.11044
coleps_hirtus_00001546	0	0
coleps_hirtus_00001548	0	0
coleps_hirtus_00001550	0	0
coleps_hirtus_00001551	11	3.53698
coleps_hirtus_00001540	38	6.63176
coleps_hirtus_00001533	0	0
coleps_hirtus_00001518	0	0
coleps_hirtus_00000694	32	4.07125
coleps_hirtus_00000696	60	3.11688
coleps_hirtus_00000697	55	3.42893
coleps_hirtus_00000698	32	6.06061
coleps_hirtus_00000701	24	2.61438
coleps_hirtus_00000702	10	3.26797
coleps_hirtus_00000713	186	9.0555
coleps_hirtus_00000715	102	7.40741
coleps_hirtus_00000691	52	3.80395
coleps_hirtus_00000699	0	0
coleps_hirtus_00000704	0	0
coleps_hirtus_00000705	10	4.92611
coleps_hirtus_00000706	26	6.43564
coleps_hirtus_00000707	0	0
coleps_hirtus_00000709	83	4.2477
coleps_hirtus_00000710	84	5.38462
coleps_hirtus_00000716	23	3.85906
coleps_hirtus_00000718	12	2.85036
coleps_hirtus_00000719	0	0
coleps_hirtus_00000720	0	0
coleps_hirtus_00000693	120	5.64972
coleps_hirtus_00000708	25	2.26449
coleps_hirtus_00000714	32	12.8
coleps_hirtus_00000700	15	3.47222
coleps_hirtus_00000695	12	3.48837
coleps_hirtus_00002943	0	0
coleps_hirtus_00002944	0	0
coleps_hirtus_00002945	0	0
coleps_hirtus_00002947	11	1.52355
coleps_hirtus_00002949	0	0
coleps_hirtus_00002952	9	4.94505
coleps_hirtus_00002958	76	12.7731
coleps_hirtus_00002959	32	8.16327
coleps_hirtus_00002963	23	16.4286
coleps_hirtus_00002955	41	3.33605
coleps_hirtus_00002960	120	19.9667
coleps_hirtus_00002962	29	11.0266
coleps_hirtus_00002967	36	8.07175
coleps_hirtus_00002965	148	5.92474
coleps_hirtus_00002966	67	5.31746
coleps_hirtus_00002957	24	4.67836
coleps_hirtus_00002950	37	8.80952
coleps_hirtus_00002953	9	2.63158
coleps_hirtus_00002948	58	7.2956
coleps_hirtus_00002970	0	0
coleps_hirtus_00002946	13	6.77083
coleps_hirtus_00003462	55	3.4098
coleps_hirtus_00003463	16	5.17799
coleps_hirtus_00003472	94	5.65244
coleps_hirtus_00003460	0	0
coleps_hirtus_00003461	25	6.05327
coleps_hirtus_00003464	10	3.55872
coleps_hirtus_00003465	41	9.17226
coleps_hirtus_00003475	0	0
coleps_hirtus_00003473	116	4.85762
coleps_hirtus_00003474	141	6.43836
coleps_hirtus_00003459	0	0
coleps_hirtus_00003467	12	2.4948
coleps_hirtus_00003469	52	6.28779
coleps_hirtus_00003456	29	7.36041
coleps_hirtus_00003466	13	4.83271
coleps_hirtus_00000450	0	0
coleps_hirtus_00000451	24	6.74157
coleps_hirtus_00000452	34	13.7652
coleps_hirtus_00000454	38	11.1111
coleps_hirtus_00000455	44	5.74413
coleps_hirtus_00000456	0	0
coleps_hirtus_00000457	0	0
coleps_hirtus_00000462	28	10.9375
coleps_hirtus_00000473	0	0
coleps_hirtus_00000475	12	9.09091
coleps_hirtus_00000494	0	0
coleps_hirtus_00000461	93	16.6667
coleps_hirtus_00000468	20	4.4843
coleps_hirtus_00000469	44	33.0827
coleps_hirtus_00000474	55	5.28846
coleps_hirtus_00000476	0	0
coleps_hirtus_00000481	21	3.8961
coleps_hirtus_00000482	52	10.338
coleps_hirtus_00000484	21	7.83582
coleps_hirtus_00000488	0	0
coleps_hirtus_00000489	64	6.65973
coleps_hirtus_00000490	45	4.22139
coleps_hirtus_00000491	0	0
coleps_hirtus_00000492	40	2.84091
coleps_hirtus_00000493	0	0
coleps_hirtus_00000485	23	5.19187
coleps_hirtus_00000467	25	1.86428
coleps_hirtus_00000464	28	2.07715
coleps_hirtus_00000453	38	5.88235
coleps_hirtus_00000465	61	13.0621
coleps_hirtus_00000458	0	0
coleps_hirtus_00000470	22	7.82918
coleps_hirtus_00000478	7	6.60377
coleps_hirtus_00000460	0	0
coleps_hirtus_00000487	28	21.374
coleps_hirtus_00000472	28	3.48259
coleps_hirtus_00000495	58	19.0789
coleps_hirtus_00000477	17	8.21256
coleps_hirtus_00001585	0	0
coleps_hirtus_00001586	0	0
coleps_hirtus_00001590	65	5.2504
coleps_hirtus_00001595	28	3.05344
coleps_hirtus_00001596	290	5.41146
coleps_hirtus_00001600	7	3.44828
coleps_hirtus_00001601	0	0
coleps_hirtus_00001603	0	0
coleps_hirtus_00001605	0	0
coleps_hirtus_00001606	13	6.43564
coleps_hirtus_00001607	15	2.41158
coleps_hirtus_00001608	36	7.69231
coleps_hirtus_00001609	75	6.72646
coleps_hirtus_00001612	0	0
coleps_hirtus_00001613	0	0
coleps_hirtus_00001614	29	5.27273
coleps_hirtus_00001617	0	0
coleps_hirtus_00001587	8	1.74672
coleps_hirtus_00001588	0	0
coleps_hirtus_00001589	0	0
coleps_hirtus_00001594	30	8.47458
coleps_hirtus_00001599	36	10.8434
coleps_hirtus_00001602	13	8.84354
coleps_hirtus_00001604	10	4.73934
coleps_hirtus_00001610	32	4.71976
coleps_hirtus_00001598	0	0
coleps_hirtus_00001592	51	44.3478
coleps_hirtus_00001591	57	51.8182
coleps_hirtus_00001593	44	60.274
coleps_hirtus_00001280	13	4.92424
coleps_hirtus_00001283	40	18.8679
coleps_hirtus_00001284	131	8.80376
coleps_hirtus_00001287	35	6.5666
coleps_hirtus_00001288	12	2.23464
coleps_hirtus_00001290	54	10.7356
coleps_hirtus_00001291	91	12.037
coleps_hirtus_00001293	11	5.72917
coleps_hirtus_00001294	15	3.95778
coleps_hirtus_00001304	130	9.52381
coleps_hirtus_00001306	14	9.79021
coleps_hirtus_00001308	40	13.1579
coleps_hirtus_00001310	0	0
coleps_hirtus_00001311	0	0
coleps_hirtus_00001318	26	2.88889
coleps_hirtus_00001281	14	7.07071
coleps_hirtus_00001285	40	5.16796
coleps_hirtus_00001292	11	2.6253
coleps_hirtus_00001307	0	0
coleps_hirtus_00001309	15	3.62319
coleps_hirtus_00001312	0	0
coleps_hirtus_00001313	17	5.86207
coleps_hirtus_00001316	0	0
coleps_hirtus_00001317	26	7.40741
coleps_hirtus_00001319	16	1.75246
coleps_hirtus_00001297	66	5.59796
coleps_hirtus_00001296	14	1.40421
coleps_hirtus_00001315	24	3.33797
coleps_hirtus_00001298	0	0
coleps_hirtus_00001314	10	3.89105
coleps_hirtus_00001464	102	6.84105
coleps_hirtus_00001466	203	8.88403
coleps_hirtus_00001468	41	12.0235
coleps_hirtus_00001472	0	0
coleps_hirtus_00001457	73	16.2946
coleps_hirtus_00001459	28	4.40252
coleps_hirtus_00001462	57	6.73759
coleps_hirtus_00001467	22	4.71092
coleps_hirtus_00001469	70	9.02062
coleps_hirtus_00001470	41	3.23344
coleps_hirtus_00001476	18	7.05882
coleps_hirtus_00001477	61	6.20549
coleps_hirtus_00001456	0	0
coleps_hirtus_00001463	58	4.73469
coleps_hirtus_00001460	89	10.9202
coleps_hirtus_00001475	75	9.85545
coleps_hirtus_00001474	40	5.36913
coleps_hirtus_00001473	22	6.91824
coleps_hirtus_00001461	0	0
coleps_hirtus_00002064	92	4.72279
coleps_hirtus_00002065	0	0
coleps_hirtus_00002066	17	7.05394
coleps_hirtus_00002069	0	0
coleps_hirtus_00002070	108	5.6962
coleps_hirtus_00002077	22	6.48968
coleps_hirtus_00002080	58	4.12811
coleps_hirtus_00002059	106	4.65729
coleps_hirtus_00002060	13	4.0625
coleps_hirtus_00002061	0	0
coleps_hirtus_00002062	0	0
coleps_hirtus_00002063	11	3.48101
coleps_hirtus_00002067	31	4.41595
coleps_hirtus_00002068	12	2.04778
coleps_hirtus_00002073	0	0
coleps_hirtus_00002075	42	13.6808
coleps_hirtus_00002078	14	4.48718
coleps_hirtus_00002079	102	5.66352
coleps_hirtus_00002081	78	9.66543
coleps_hirtus_00002072	32	5.10367
coleps_hirtus_00002257	28	5.74949
coleps_hirtus_00002259	11	6.39535
coleps_hirtus_00002261	0	0
coleps_hirtus_00002263	49	7.10145
coleps_hirtus_00002267	16	6.58436
coleps_hirtus_00002268	106	12.0455
coleps_hirtus_00002271	16	13.5593
coleps_hirtus_00002273	32	2.5498
coleps_hirtus_00002274	29	2.63876
coleps_hirtus_00002283	51	3.82022
coleps_hirtus_00002284	88	5.03145
coleps_hirtus_00002264	43	10.0467
coleps_hirtus_00002266	78	25.3247
coleps_hirtus_00002269	17	9.39227
coleps_hirtus_00002270	36	9.57447
coleps_hirtus_00002272	36	9.06801
coleps_hirtus_00002275	12	2.40481
coleps_hirtus_00002276	23	8.01394
coleps_hirtus_00002277	0	0
coleps_hirtus_00002279	138	6.03675
coleps_hirtus_00002280	72	10.8926
coleps_hirtus_00002262	12	4.42804
coleps_hirtus_00002258	0	0
coleps_hirtus_00000828	0	0
coleps_hirtus_00000829	14	9.15033
coleps_hirtus_00000830	0	0
coleps_hirtus_00000832	39	11.0795
coleps_hirtus_00000833	0	0
coleps_hirtus_00000837	0	0
coleps_hirtus_00000841	25	3.43407
coleps_hirtus_00000844	0	0
coleps_hirtus_00000848	40	5.46448
coleps_hirtus_00000851	30	5.19931
coleps_hirtus_00000853	76	4.81622
coleps_hirtus_00000854	106	10.6319
coleps_hirtus_00000859	0	0
coleps_hirtus_00000860	17	11.3333
coleps_hirtus_00000864	11	1.9678
coleps_hirtus_00000867	24	14.4578
coleps_hirtus_00000825	0	0
coleps_hirtus_00000827	12	2.6087
coleps_hirtus_00000834	0	0
coleps_hirtus_00000835	0	0
coleps_hirtus_00000838	10	4.4843
coleps_hirtus_00000839	0	0
coleps_hirtus_00000840	80	6.9025
coleps_hirtus_00000842	15	5.06757
coleps_hirtus_00000843	13	2.49042
coleps_hirtus_00000845	19	5.39773
coleps_hirtus_00000847	32	7.61905
coleps_hirtus_00000849	23	4.90405
coleps_hirtus_00000852	98	6.26999
coleps_hirtus_00000856	126	16.5789
coleps_hirtus_00000861	0	0
coleps_hirtus_00000862	12	1.52091
coleps_hirtus_00000836	77	6.13057
coleps_hirtus_00000857	17	6.39098
coleps_hirtus_00000826	84	18.3807
coleps_hirtus_00000850	145	34.4418
coleps_hirtus_00000846	13	3.96341
coleps_hirtus_00001144	0	0
coleps_hirtus_00001147	29	15.7609
coleps_hirtus_00001148	30	3.97878
coleps_hirtus_00001152	45	3.63196
coleps_hirtus_00001153	19	10.7955
coleps_hirtus_00001161	0	0
coleps_hirtus_00001176	0	0
coleps_hirtus_00001133	13	4.72727
coleps_hirtus_00001136	84	6.33484
coleps_hirtus_00001137	0	0
coleps_hirtus_00001138	27	5.20231
coleps_hirtus_00001139	0	0
coleps_hirtus_00001140	0	0
coleps_hirtus_00001141	0	0
coleps_hirtus_00001142	40	6.6778
coleps_hirtus_00001143	7	1.84211
coleps_hirtus_00001145	0	0
coleps_hirtus_00001150	52	15.8537
coleps_hirtus_00001155	168	18.9402
coleps_hirtus_00001165	57	17.8125
coleps_hirtus_00001167	38	13.1944
coleps_hirtus_00001169	34	7.08333
coleps_hirtus_00001171	17	6.04982
coleps_hirtus_00001172	33	11.6608
coleps_hirtus_00001173	55	14.2857
coleps_hirtus_00001175	0	0
coleps_hirtus_00001177	71	9.25684
coleps_hirtus_00001178	43	6.69782
coleps_hirtus_00001174	18	3.39623
coleps_hirtus_00001149	32	6.47773
coleps_hirtus_00001151	46	9.89247
coleps_hirtus_00001146	25	8.30565
coleps_hirtus_00001162	0	0
coleps_hirtus_00001159	37	14.6825
coleps_hirtus_00001160	14	11.8644
coleps_hirtus_00001154	0	0
coleps_hirtus_00001170	19	3.9749
coleps_hirtus_00001156	12	2.66667
coleps_hirtus_00001157	22	5.48628
coleps_hirtus_00001135	11	2.83505
coleps_hirtus_00001168	31	8.93372
coleps_hirtus_00001134	0	0
coleps_hirtus_00002289	20	3.92157
coleps_hirtus_00002290	55	3.93138
coleps_hirtus_00002293	0	0
coleps_hirtus_00002295	26	10.8787
coleps_hirtus_00002296	0	0
coleps_hirtus_00002297	18	15.3846
coleps_hirtus_00002300	41	2.94329
coleps_hirtus_00002303	0	0
coleps_hirtus_00002304	0	0
coleps_hirtus_00002305	0	0
coleps_hirtus_00002310	60	7.35294
coleps_hirtus_00002287	112	5.66515
coleps_hirtus_00002288	27	6.78392
coleps_hirtus_00002291	0	0
coleps_hirtus_00002298	21	3.63951
coleps_hirtus_00002299	9	1.69811
coleps_hirtus_00002302	45	6.31136
coleps_hirtus_00002311	30	9.375
coleps_hirtus_00002308	108	12.8878
coleps_hirtus_00002286	40	2.27273
coleps_hirtus_00002306	36	4.52261
coleps_hirtus_00002292	69	10.9005
coleps_hirtus_00002312	0	0
coleps_hirtus_00002309	16	8.93855
coleps_hirtus_00002843	9	1.30814
coleps_hirtus_00002847	0	0
coleps_hirtus_00002857	32	3.13725
coleps_hirtus_00002851	50	4.87329
coleps_hirtus_00002852	60	2.56959
coleps_hirtus_00002855	0	0
coleps_hirtus_00002856	62	2.69214
coleps_hirtus_00002842	14	2.83401
coleps_hirtus_00002845	29	6.06695
coleps_hirtus_00002858	12	2.6087
coleps_hirtus_00002848	0	0
coleps_hirtus_00002849	0	0
coleps_hirtus_00002861	59	1.81037
coleps_hirtus_00002860	21	2.64817
coleps_hirtus_00002850	0	0
coleps_hirtus_00003347	0	0
coleps_hirtus_00003350	37	4.31235
coleps_hirtus_00003355	10	2.58398
coleps_hirtus_00003360	26	5.45073
coleps_hirtus_00003362	27	4.12844
coleps_hirtus_00003348	0	0
coleps_hirtus_00003352	0	0
coleps_hirtus_00003354	83	13.28
coleps_hirtus_00003356	25	3.00842
coleps_hirtus_00003357	16	1.92077
coleps_hirtus_00003358	0	0
coleps_hirtus_00003361	802	15.5879
coleps_hirtus_00003351	11	4.11985
coleps_hirtus_00003353	0	0
coleps_hirtus_00003349	13	3.44828
coleps_hirtus_00002011	13	4.46735
coleps_hirtus_00002012	116	9.0625
coleps_hirtus_00002026	80	6.36436
coleps_hirtus_00002028	0	0
coleps_hirtus_00002014	208	9.40325
coleps_hirtus_00002016	38	10.5263
coleps_hirtus_00002017	0	0
coleps_hirtus_00002018	33	7.43243
coleps_hirtus_00002022	0	0
coleps_hirtus_00002010	49	4.30959
coleps_hirtus_00002021	15	2.15208
coleps_hirtus_00002015	85	4.10034
coleps_hirtus_00002019	103	7.21794
coleps_hirtus_00002020	63	5.41702
coleps_hirtus_00002023	38	16.8889
coleps_hirtus_00003601	105	7.04225
coleps_hirtus_00003603	200	7.50751
coleps_hirtus_00003604	9	2.96053
coleps_hirtus_00003610	0	0
coleps_hirtus_00003611	11	5.5
coleps_hirtus_00003612	11	7.05128
coleps_hirtus_00003623	25	5.55556
coleps_hirtus_00003602	0	0
coleps_hirtus_00003606	38	9.92167
coleps_hirtus_00003614	10	2.93255
coleps_hirtus_00003615	20	8.65801
coleps_hirtus_00003616	11	2.3913
coleps_hirtus_00003618	41	6.35659
coleps_hirtus_00003619	104	10.0678
coleps_hirtus_00003620	11	2.95699
coleps_hirtus_00003622	0	0
coleps_hirtus_00003605	19	9.40594
coleps_hirtus_00003621	12	3.27869
coleps_hirtus_00003617	54	14.7945
coleps_hirtus_00003613	18	4.97238
coleps_hirtus_00001782	26	6.93333
coleps_hirtus_00001783	74	5.38182
coleps_hirtus_00001785	16	2.45399
coleps_hirtus_00001786	0	0
coleps_hirtus_00001789	0	0
coleps_hirtus_00001793	38	3.87755
coleps_hirtus_00001798	27	4.32
coleps_hirtus_00001803	114	10.3825
coleps_hirtus_00001804	40	3.77715
coleps_hirtus_00001780	24	3.17041
coleps_hirtus_00001781	0	0
coleps_hirtus_00001790	0	0
coleps_hirtus_00001791	11	10.7843
coleps_hirtus_00001792	0	0
coleps_hirtus_00001796	107	12.8144
coleps_hirtus_00001797	26	3.27456
coleps_hirtus_00001799	33	5.93525
coleps_hirtus_00001800	0	0
coleps_hirtus_00001801	50	3.52361
coleps_hirtus_00001802	204	6.84564
coleps_hirtus_00001805	0	0
coleps_hirtus_00001784	70	9.56284
coleps_hirtus_00001794	112	20.1439
coleps_hirtus_00001795	0	0
coleps_hirtus_00001788	22	11.3402
coleps_hirtus_00003068	46	11.5869
coleps_hirtus_00003071	34	4.72879
coleps_hirtus_00003072	25	2.24014
coleps_hirtus_00003073	61	15.1365
coleps_hirtus_00003074	11	7.85714
coleps_hirtus_00003075	235	11.2548
coleps_hirtus_00003076	0	0
coleps_hirtus_00003077	0	0
coleps_hirtus_00003078	0	0
coleps_hirtus_00003083	17	3.22581
coleps_hirtus_00003087	21	2.9703
coleps_hirtus_00003088	29	8.65672
coleps_hirtus_00003092	0	0
coleps_hirtus_00003079	0	0
coleps_hirtus_00003081	0	0
coleps_hirtus_00003086	12	5.50459
coleps_hirtus_00003089	24	22.0183
coleps_hirtus_00003090	39	10.3175
coleps_hirtus_00003067	18	10.2857
coleps_hirtus_00003080	42	6.84039
coleps_hirtus_00003069	35	6.97211
coleps_hirtus_00003085	0	0
coleps_hirtus_00001553	155	18.5185
coleps_hirtus_00001566	64	28.6996
coleps_hirtus_00001567	36	6.04027
coleps_hirtus_00001568	0	0
coleps_hirtus_00001575	12	2.57511
coleps_hirtus_00001576	82	8.17547
coleps_hirtus_00001577	48	5.72792
coleps_hirtus_00001579	82	4.99391
coleps_hirtus_00001580	29	9.20635
coleps_hirtus_00001555	30	4.12088
coleps_hirtus_00001557	0	0
coleps_hirtus_00001563	0	0
coleps_hirtus_00001565	34	10.6918
coleps_hirtus_00001569	0	0
coleps_hirtus_00001583	25	4.83559
coleps_hirtus_00001584	55	6.20767
coleps_hirtus_00001578	155	8.54465
coleps_hirtus_00001582	81	4.49251
coleps_hirtus_00001570	48	2.0202
coleps_hirtus_00001581	12	1.38889
coleps_hirtus_00001562	51	6.39098
coleps_hirtus_00001561	42	9.07127
coleps_hirtus_00001554	52	15.9021
coleps_hirtus_00001559	0	0
coleps_hirtus_00001558	12	11.6505
coleps_hirtus_00003504	49	5.57452
coleps_hirtus_00003505	68	8.46824
coleps_hirtus_00003509	64	21.9178
coleps_hirtus_00003518	0	0
coleps_hirtus_00003522	9	3.26087
coleps_hirtus_00003525	110	9.80392
coleps_hirtus_00003510	0	0
coleps_hirtus_00003512	0	0
coleps_hirtus_00003513	10	1.8018
coleps_hirtus_00003514	0	0
coleps_hirtus_00003515	11	2.23577
coleps_hirtus_00003516	9	1.21294
coleps_hirtus_00003517	0	0
coleps_hirtus_00003520	214	15.007
coleps_hirtus_00003508	60	6.3358
coleps_hirtus_00003524	12	3.08483
coleps_hirtus_00003519	25	9.76562
coleps_hirtus_00003511	16	8
coleps_hirtus_00002750	19	2.89634
coleps_hirtus_00002757	0	0
coleps_hirtus_00002758	19	5.44413
coleps_hirtus_00002759	26	3.78457
coleps_hirtus_00002761	50	3.75094
coleps_hirtus_00002762	0	0
coleps_hirtus_00002769	122	7.1137
coleps_hirtus_00002747	52	9.18728
coleps_hirtus_00002753	0	0
coleps_hirtus_00002754	161	6.68882
coleps_hirtus_00002763	10	1.02564
coleps_hirtus_00002748	86	16.5067
coleps_hirtus_00002749	17	4.37018
coleps_hirtus_00002767	13	2.58449
coleps_hirtus_00002766	81	17.0886
coleps_hirtus_00002773	22	5.82011
coleps_hirtus_00002756	53	46.9027
coleps_hirtus_00002971	75	4.63535
coleps_hirtus_00002973	68	4.27404
coleps_hirtus_00002974	6	1.37615
coleps_hirtus_00002975	23	7.2327
coleps_hirtus_00002977	96	9.46746
coleps_hirtus_00002978	38	15.3226
coleps_hirtus_00002979	8	2.01005
coleps_hirtus_00002981	15	6.49351
coleps_hirtus_00002983	0	0
coleps_hirtus_00002984	41	8.89371
coleps_hirtus_00002985	33	9.42857
coleps_hirtus_00002988	17	5.10511
coleps_hirtus_00002989	39	4.65394
coleps_hirtus_00002991	0	0
coleps_hirtus_00002992	0	0
coleps_hirtus_00002982	43	9.12951
coleps_hirtus_00002990	13	5.41667
coleps_hirtus_00002987	83	8.29171
coleps_hirtus_00002980	10	2.69542
coleps_hirtus_00002976	42	19.7183
coleps_hirtus_00003145	15	5.33808
coleps_hirtus_00003148	0	0
coleps_hirtus_00003151	46	7.37179
coleps_hirtus_00003152	58	9.28
coleps_hirtus_00003153	56	11.6183
coleps_hirtus_00003158	0	0
coleps_hirtus_00003163	62	9.53846
coleps_hirtus_00003164	12	4.10959
coleps_hirtus_00003166	11	7.38255
coleps_hirtus_00003168	275	37.2629
coleps_hirtus_00003144	104	6.36865
[truncated: 23,091 more rows]

## Sheet: BG_Proteome_disorder_summary
Data S1: Source data for Figure 5B - Disordered regions of background proteome
BG_Proteome_disorder_summary
name	disordered_length	disordered_percent	number_dis_regions
coleps_hirtus_00003311	47	14.3731	5
coleps_hirtus_00003314	142	29.7694	6
coleps_hirtus_00003317	168	50	3
coleps_hirtus_00003319	100	21.692	6
coleps_hirtus_00003323	154	51.8519	4
coleps_hirtus_00003328	470	30.9822	20
coleps_hirtus_00003315	452	84.486	5
coleps_hirtus_00003318	210	32.0122	7
coleps_hirtus_00003320	345	79.6767	7
coleps_hirtus_00003321	319	32.8527	10
coleps_hirtus_00003326	298	56.015	6
coleps_hirtus_00003327	137	40.0585	5
coleps_hirtus_00003313	662	76.8873	10
coleps_hirtus_00003329	175	32.7103	9
coleps_hirtus_00003324	36	8.16327	6
coleps_hirtus_00003325	80	98.7654	1
coleps_hirtus_00001904	122	19.2126	11
coleps_hirtus_00001915	827	84.2159	8
coleps_hirtus_00001916	47	19.3416	6
coleps_hirtus_00001922	175	38.8889	4
coleps_hirtus_00001923	101	27.3713	8
coleps_hirtus_00001925	13	17.8082	2
coleps_hirtus_00001932	166	19.8565	10
coleps_hirtus_00001913	302	16.9663	20
coleps_hirtus_00001914	257	39.9689	11
coleps_hirtus_00001917	598	46.8285	15
coleps_hirtus_00001918	201	22.8669	9
coleps_hirtus_00001919	113	49.345	6
coleps_hirtus_00001926	42	53.8462	2
coleps_hirtus_00001907	234	10.1961	35
coleps_hirtus_00001931	505	25.8974	27
coleps_hirtus_00001921	336	61.0909	5
coleps_hirtus_00001905	188	30.5691	8
coleps_hirtus_00001906	68	24.8175	5
coleps_hirtus_00001920	34	12.6394	5
coleps_hirtus_00001927	192	73.0038	5
coleps_hirtus_00001930	54	27.8351	4
coleps_hirtus_00001929	79	71.1712	2
coleps_hirtus_00003407	159	26.3245	9
coleps_hirtus_00003409	80	35.2423	6
coleps_hirtus_00003411	51	13.7838	5
coleps_hirtus_00003422	22	19.6429	2
coleps_hirtus_00003427	98	46.4455	8
coleps_hirtus_00003429	925	31.1448	33
coleps_hirtus_00003410	212	55.9367	6
coleps_hirtus_00003412	222	23.5419	10
coleps_hirtus_00003413	244	35.3623	13
coleps_hirtus_00003414	11	16.1765	3
coleps_hirtus_00003415	46	21.3953	8
coleps_hirtus_00003417	902	81.1151	8
coleps_hirtus_00003418	20	10.4712	4
coleps_hirtus_00003419	828	40.648	28
coleps_hirtus_00003421	25	7.4184	6
coleps_hirtus_00003423	24	21.2389	3
coleps_hirtus_00003424	59	98.3333	1
coleps_hirtus_00003426	92	29.4872	5
coleps_hirtus_00003425	236	42.9872	11
coleps_hirtus_00003416	91	21.3615	6
coleps_hirtus_00001423	286	18.1357	24
coleps_hirtus_00001429	190	12.3859	22
coleps_hirtus_00001431	256	56.1404	5
coleps_hirtus_00001435	173	37.8556	8
coleps_hirtus_00001438	217	56.658	5
coleps_hirtus_00001440	34	30.9091	4
coleps_hirtus_00001441	60	17.192	8
coleps_hirtus_00001442	30	13.3929	4
coleps_hirtus_00001443	24	7.01754	4
coleps_hirtus_00001446	183	34.3985	7
coleps_hirtus_00001447	262	71.5847	8
coleps_hirtus_00001452	53	10.1727	7
coleps_hirtus_00001453	19	13.0137	5
coleps_hirtus_00001422	325	70.4989	7
coleps_hirtus_00001424	1062	49.789	25
coleps_hirtus_00001426	584	86.7756	3
coleps_hirtus_00001432	84	23.5955	6
coleps_hirtus_00001436	376	34.5271	17
coleps_hirtus_00001437	69	38.764	3
coleps_hirtus_00001445	325	66.0569	8
coleps_hirtus_00001448	24	11.7647	4
coleps_hirtus_00001449	104	19.8853	9
coleps_hirtus_00001451	943	96.2245	4
coleps_hirtus_00001455	36	41.3793	3
coleps_hirtus_00001454	201	31.0665	12
coleps_hirtus_00001439	94	20.4348	8
coleps_hirtus_00001425	242	69.1429	7
coleps_hirtus_00001433	96	37.2093	3
coleps_hirtus_00001444	37	15.4167	5
coleps_hirtus_00001669	234	33.5725	10
coleps_hirtus_00001676	310	36.643	12
coleps_hirtus_00001683	142	27.0992	8
coleps_hirtus_00001686	1848	69.0067	28
coleps_hirtus_00001670	33	19.4118	4
coleps_hirtus_00001671	94	59.4937	4
coleps_hirtus_00001673	796	70.3802	9
coleps_hirtus_00001675	299	68.2648	8
coleps_hirtus_00001678	157	48.4568	5
coleps_hirtus_00001679	159	75	3
coleps_hirtus_00001680	48	11.4286	7
coleps_hirtus_00001682	297	57.4468	9
coleps_hirtus_00001685	111	20.9434	12
coleps_hirtus_00001689	166	66.1355	5
coleps_hirtus_00001690	640	39.1677	16
coleps_hirtus_00001691	388	41.8103	20
coleps_hirtus_00001692	701	60.0686	14
coleps_hirtus_00001693	358	39.6018	16
coleps_hirtus_00001687	242	37.9906	7
coleps_hirtus_00001677	93	72.093	4
coleps_hirtus_00001674	47	27.3256	5
coleps_hirtus_00001667	108	15.9527	13
coleps_hirtus_00001694	114	23.7996	11
coleps_hirtus_00001684	314	80.9278	4
coleps_hirtus_00001688	52	23.4234	5
coleps_hirtus_00001681	41	57.7465	2
coleps_hirtus_00000799	388	45.7008	12
coleps_hirtus_00000804	464	40.8091	9
coleps_hirtus_00000807	245	29.0629	13
coleps_hirtus_00000809	202	44.2982	9
coleps_hirtus_00000812	104	33.121	6
coleps_hirtus_00000813	196	46.5558	11
coleps_hirtus_00000815	213	30.2557	14
coleps_hirtus_00000805	25	9.65251	6
coleps_hirtus_00000806	132	39.8792	8
coleps_hirtus_00000808	48	8.67993	8
coleps_hirtus_00000810	173	37.2043	7
coleps_hirtus_00000811	106	15.6112	14
coleps_hirtus_00000814	183	12.6819	21
coleps_hirtus_00000817	206	12.1248	19
coleps_hirtus_00000818	50	7.82473	6
coleps_hirtus_00000821	153	21.2205	14
coleps_hirtus_00000824	1210	28.6052	76
coleps_hirtus_00000816	247	11.0812	26
coleps_hirtus_00000803	142	8.67971	17
coleps_hirtus_00000820	31	17.9191	3
coleps_hirtus_00000800	135	7.68793	20
coleps_hirtus_00000819	51	65.3846	2
coleps_hirtus_00001811	106	99.0654	1
coleps_hirtus_00001812	298	55.2876	10
coleps_hirtus_00001813	1464	91.215	7
coleps_hirtus_00001827	144	46.1538	2
coleps_hirtus_00001828	552	40.1455	19
coleps_hirtus_00001829	219	41.954	7
coleps_hirtus_00001832	167	37.1938	10
coleps_hirtus_00001838	101	99.0196	1
coleps_hirtus_00001839	505	91.9854	3
coleps_hirtus_00001807	93	22.6277	8
coleps_hirtus_00001808	91	16.9776	4
coleps_hirtus_00001815	237	68.8953	7
coleps_hirtus_00001817	132	32.2738	5
coleps_hirtus_00001818	2409	91.8064	14
coleps_hirtus_00001820	104	49.5238	3
coleps_hirtus_00001823	71	18.6352	13
coleps_hirtus_00001830	39	30.7087	2
coleps_hirtus_00001831	118	54.3779	4
coleps_hirtus_00001834	24	13.1148	3
coleps_hirtus_00001835	46	23.2323	2
coleps_hirtus_00001836	77	17.1875	8
coleps_hirtus_00001837	154	89.0173	2
coleps_hirtus_00001824	246	39.172	12
coleps_hirtus_00001821	96	20.1258	5
coleps_hirtus_00001819	39	13.2653	4
coleps_hirtus_00001806	30	10.453	5
coleps_hirtus_00001833	147	99.3243	1
coleps_hirtus_00001810	309	46.0507	8
coleps_hirtus_00000421	219	23.1501	12
coleps_hirtus_00000422	357	14.4126	27
coleps_hirtus_00000424	225	24.9446	8
coleps_hirtus_00000425	128	8.12183	15
coleps_hirtus_00000426	224	23.9829	11
coleps_hirtus_00000427	34	4.3758	4
coleps_hirtus_00000428	332	24.5018	17
coleps_hirtus_00000431	16	20.7792	3
coleps_hirtus_00000432	9	7.89474	2
coleps_hirtus_00000433	210	13.8614	13
coleps_hirtus_00000434	334	13.6885	31
coleps_hirtus_00000439	161	43.5135	8
coleps_hirtus_00000443	310	22.8445	24
coleps_hirtus_00000437	172	64.4195	4
coleps_hirtus_00000438	60	24.0964	9
coleps_hirtus_00000441	123	25.5187	4
coleps_hirtus_00000444	54	64.2857	2
coleps_hirtus_00000446	112	21.6216	11
coleps_hirtus_00000448	1031	38.8617	31
coleps_hirtus_00000419	238	11.7647	17
coleps_hirtus_00000423	115	7.1473	15
coleps_hirtus_00000418	130	17.2872	7
coleps_hirtus_00000445	67	18.5596	4
coleps_hirtus_00000440	104	21.3115	11
coleps_hirtus_00000447	121	99.1803	1
coleps_hirtus_00002008	161	10.2028	15
coleps_hirtus_00002009	68	19.883	8
coleps_hirtus_00001986	145	24.2475	9
coleps_hirtus_00001988	12	2.76498	5
coleps_hirtus_00001989	124	72.5146	3
coleps_hirtus_00001990	433	39.6884	18
coleps_hirtus_00001991	292	85.6305	2
coleps_hirtus_00001992	134	19.3084	14
coleps_hirtus_00001995	279	51.8587	9
coleps_hirtus_00001997	612	46.5399	13
coleps_hirtus_00001998	234	28.9963	9
coleps_hirtus_00001999	346	32.5494	11
coleps_hirtus_00002000	237	28.0142	14
coleps_hirtus_00001994	16	8.69565	2
coleps_hirtus_00002003	22	7.74648	4
coleps_hirtus_00001993	167	16.551	20
coleps_hirtus_00002002	331	57.5652	8
coleps_hirtus_00002005	64	19.0476	8
coleps_hirtus_00001987	182	70.5426	5
coleps_hirtus_00001996	133	70	3
coleps_hirtus_00003014	198	17.2174	14
coleps_hirtus_00003016	61	51.2605	2
coleps_hirtus_00003017	118	31.4667	6
coleps_hirtus_00003021	25	7.66871	6
coleps_hirtus_00003024	22	15.942	2
coleps_hirtus_00003031	223	27.9799	14
coleps_hirtus_00003034	134	34.9869	7
coleps_hirtus_00003035	72	45.283	4
coleps_hirtus_00003011	265	29.1209	16
coleps_hirtus_00003012	48	16.9611	5
coleps_hirtus_00003013	131	15.5397	9
coleps_hirtus_00003019	16	6.50407	5
coleps_hirtus_00003020	268	20.5364	15
coleps_hirtus_00003022	194	50.5208	8
coleps_hirtus_00003025	43	24.8555	4
coleps_hirtus_00003026	204	72.0848	5
coleps_hirtus_00003028	194	52.2911	10
coleps_hirtus_00003029	114	32.2034	8
coleps_hirtus_00003030	151	23.8924	11
coleps_hirtus_00003036	217	48.8739	6
coleps_hirtus_00003037	52	19.7719	5
coleps_hirtus_00003015	120	50.4202	4
coleps_hirtus_00003018	118	32.687	8
coleps_hirtus_00003033	604	82.6265	10
coleps_hirtus_00001320	84	35.5932	5
coleps_hirtus_00001321	273	76.9014	4
coleps_hirtus_00001322	253	34.2818	8
coleps_hirtus_00001324	12	2.54777	4
coleps_hirtus_00001325	218	14.5917	17
coleps_hirtus_00001327	289	12.277	29
coleps_hirtus_00001337	236	28.9216	16
coleps_hirtus_00001342	158	21.5259	16
coleps_hirtus_00001344	205	9.90338	17
coleps_hirtus_00001345	128	27.5862	9
coleps_hirtus_00001346	33	23.2394	5
coleps_hirtus_00001347	202	18.8962	16
coleps_hirtus_00001348	639	48.4825	14
coleps_hirtus_00001349	82	44.3243	5
coleps_hirtus_00001328	303	78.9062	4
coleps_hirtus_00001329	62	98.4127	1
coleps_hirtus_00001330	159	99.375	1
coleps_hirtus_00001331	16	8.37696	4
coleps_hirtus_00001333	54	17.6471	3
coleps_hirtus_00001334	443	46.7793	15
coleps_hirtus_00001340	12	11.8812	2
coleps_hirtus_00001341	18	5.76923	5
coleps_hirtus_00001343	111	8.83758	21
coleps_hirtus_00001332	108	18.2432	9
coleps_hirtus_00001326	50	15.4321	4
coleps_hirtus_00001335	120	99.1736	1
coleps_hirtus_00001339	74	66.6667	2
coleps_hirtus_00001323	181	21.5733	18
coleps_hirtus_00000579	72	20.0557	6
coleps_hirtus_00000583	293	93.3121	1
coleps_hirtus_00000584	300	61.6016	6
coleps_hirtus_00000592	76	34.3891	3
coleps_hirtus_00000593	278	82.0059	8
coleps_hirtus_00000597	32	9.09091	7
coleps_hirtus_00000599	49	23.0047	5
coleps_hirtus_00000600	37	31.8966	4
coleps_hirtus_00000601	41	17.3729	5
coleps_hirtus_00000607	1287	96.8397	9
coleps_hirtus_00000610	432	44.8598	23
coleps_hirtus_00000611	87	19.863	8
coleps_hirtus_00000612	22	7.28477	6
coleps_hirtus_00000580	15	6.09756	3
coleps_hirtus_00000585	483	80.3661	8
coleps_hirtus_00000586	69	35.2041	4
coleps_hirtus_00000587	316	34.8018	13
coleps_hirtus_00000590	26	15.4762	5
coleps_hirtus_00000604	78	11.6418	10
coleps_hirtus_00000609	68	21.1838	7
coleps_hirtus_00000614	221	41.4634	8
coleps_hirtus_00000616	943	70.4257	10
coleps_hirtus_00000618	13	12.8713	3
coleps_hirtus_00000619	63	43.1507	3
coleps_hirtus_00000620	9	7.14286	2
coleps_hirtus_00000622	152	35.3488	4
coleps_hirtus_00000596	211	9.5045	22
coleps_hirtus_00000595	196	9.42308	23
coleps_hirtus_00000615	256	27.8261	11
coleps_hirtus_00000594	210	29.0055	12
coleps_hirtus_00000605	49	7.44681	9
coleps_hirtus_00000621	103	56.2842	5
coleps_hirtus_00000582	135	94.4056	2
coleps_hirtus_00000581	8	7.61905	2
coleps_hirtus_00000602	240	15.9787	25
coleps_hirtus_00000589	56	25.1121	5
coleps_hirtus_00000588	101	45.7014	5
coleps_hirtus_00000608	114	76.5101	2
coleps_hirtus_00000613	44	39.6396	6
coleps_hirtus_00002438	39	20.4188	5
coleps_hirtus_00002439	27	69.2308	2
coleps_hirtus_00002440	119	45.0758	6
coleps_hirtus_00002446	616	91.6667	4
coleps_hirtus_00002447	455	77.7778	3
coleps_hirtus_00002448	552	94.5205	4
coleps_hirtus_00002449	80	98.7654	1
coleps_hirtus_00002450	920	57.4282	18
coleps_hirtus_00002451	141	52.4164	6
coleps_hirtus_00002458	107	30.3116	3
coleps_hirtus_00002441	144	32.2148	7
coleps_hirtus_00002442	266	51.0557	7
coleps_hirtus_00002445	1355	66.5521	23
coleps_hirtus_00002452	1227	89.0421	11
coleps_hirtus_00002454	85	23.416	9
coleps_hirtus_00002455	4	2.18579	2
coleps_hirtus_00002456	17	7.8341	3
coleps_hirtus_00002460	134	48.3755	3
coleps_hirtus_00002444	619	62.9705	8
coleps_hirtus_00001016	22	8.14815	6
coleps_hirtus_00001017	234	25.4348	18
coleps_hirtus_00001021	134	57.5107	4
coleps_hirtus_00001026	111	16.1103	13
coleps_hirtus_00001027	355	22.1046	23
coleps_hirtus_00001028	546	26.7516	33
coleps_hirtus_00001033	266	58.4615	7
coleps_hirtus_00001035	316	78.803	4
coleps_hirtus_00001044	275	20.9924	23
coleps_hirtus_00001051	96	16.2988	14
coleps_hirtus_00001018	431	99.7685	1
coleps_hirtus_00001020	282	99.6466	1
coleps_hirtus_00001025	280	95.5631	2
coleps_hirtus_00001029	554	48.6392	10
coleps_hirtus_00001031	115	44.7471	2
coleps_hirtus_00001032	66	50.7692	3
coleps_hirtus_00001036	14	12.7273	4
coleps_hirtus_00001037	39	21.547	2
coleps_hirtus_00001041	143	33.5681	8
coleps_hirtus_00001019	381	92.9268	2
coleps_hirtus_00001042	77	27.7978	9
coleps_hirtus_00001034	407	63.0031	6
coleps_hirtus_00001049	44	10.6538	6
coleps_hirtus_00001045	77	84.6154	3
coleps_hirtus_00002685	560	63.7088	17
coleps_hirtus_00002687	211	33.9228	11
coleps_hirtus_00002689	293	20.547	29
coleps_hirtus_00002691	86	26.1398	4
coleps_hirtus_00002692	445	55.7644	6
coleps_hirtus_00002703	131	99.2424	1
coleps_hirtus_00002704	136	33.3333	4
coleps_hirtus_00002705	111	23.4177	9
coleps_hirtus_00002706	364	48.4043	12
coleps_hirtus_00002684	450	47.4684	15
coleps_hirtus_00002688	22	6.70732	4
coleps_hirtus_00002693	77	16.1088	11
coleps_hirtus_00002694	436	44.856	20
coleps_hirtus_00002695	48	14.5015	8
coleps_hirtus_00002696	302	78.0362	4
coleps_hirtus_00002698	77	17.3034	13
coleps_hirtus_00002699	229	23.296	13
coleps_hirtus_00002686	24	13.8728	5
coleps_hirtus_00002702	196	22.1469	10
coleps_hirtus_00002701	46	9.70464	6
coleps_hirtus_00002697	30	7.8534	5
coleps_hirtus_00001052	165	20	13
coleps_hirtus_00001056	85	30.3571	8
coleps_hirtus_00001058	58	98.3051	1
coleps_hirtus_00001059	6	3.1746	2
coleps_hirtus_00001060	93	45.8128	3
coleps_hirtus_00001067	115	36.3924	7
coleps_hirtus_00001068	297	22.8814	18
coleps_hirtus_00001069	968	70.812	14
coleps_hirtus_00001071	636	85.5989	8
coleps_hirtus_00001073	335	52.7559	7
coleps_hirtus_00001076	22	7.82918	6
coleps_hirtus_00001087	250	28.9687	23
coleps_hirtus_00001090	35	7.67544	6
coleps_hirtus_00001055	59	25.6522	2
coleps_hirtus_00001057	211	29.184	6
coleps_hirtus_00001061	409	64.1066	13
coleps_hirtus_00001064	1219	82.7001	10
coleps_hirtus_00001065	204	57.3034	8
coleps_hirtus_00001066	117	50.8696	3
coleps_hirtus_00001075	424	93.3921	3
coleps_hirtus_00001077	200	74.3494	5
coleps_hirtus_00001079	30	33.7079	2
coleps_hirtus_00001081	39	15.0579	4
coleps_hirtus_00001085	194	22.0455	19
coleps_hirtus_00001080	14	16.4706	2
coleps_hirtus_00001054	159	8.30287	26
coleps_hirtus_00001063	196	41.4376	10
coleps_hirtus_00001053	39	22.9412	3
coleps_hirtus_00002866	41	8.83621	4
coleps_hirtus_00002867	81	14.5683	6
coleps_hirtus_00002869	324	44.6897	15
coleps_hirtus_00002870	269	69.509	5
coleps_hirtus_00002874	126	21.0702	9
coleps_hirtus_00002877	185	20.8099	19
coleps_hirtus_00002883	189	44.7867	10
coleps_hirtus_00002886	84	21.3198	10
coleps_hirtus_00002888	419	29.4242	15
coleps_hirtus_00002872	360	38.7513	15
coleps_hirtus_00002873	546	64.4628	12
coleps_hirtus_00002878	208	22.246	15
coleps_hirtus_00002879	68	13.1021	9
coleps_hirtus_00002880	448	33.4079	17
coleps_hirtus_00002887	58	23.2	7
coleps_hirtus_00002871	380	69.2168	5
coleps_hirtus_00002865	54	11.5139	6
coleps_hirtus_00002868	82	47.6744	4
coleps_hirtus_00002881	76	98.7013	1
coleps_hirtus_00002884	230	49.0405	5
coleps_hirtus_00002875	129	41.4791	6
coleps_hirtus_00002885	189	91.7476	2
coleps_hirtus_00001844	198	50.7692	9
coleps_hirtus_00001846	14	2.2293	3
coleps_hirtus_00001857	392	38.8119	9
coleps_hirtus_00001858	57	23.3607	4
coleps_hirtus_00001847	213	11.6969	19
coleps_hirtus_00001849	44	8.2243	5
coleps_hirtus_00001856	24	6.61157	4
coleps_hirtus_00001859	194	52.4324	5
coleps_hirtus_00001860	233	60.3627	5
coleps_hirtus_00001854	608	33.1335	23
coleps_hirtus_00001861	374	24.0514	25
coleps_hirtus_00001855	93	63.2653	3
coleps_hirtus_00001851	96	7.92079	13
coleps_hirtus_00001842	193	25.0975	19
coleps_hirtus_00001841	94	16.6667	9
coleps_hirtus_00003221	134	43.3657	7
coleps_hirtus_00003222	26	23.4234	4
coleps_hirtus_00003224	72	22.291	8
coleps_hirtus_00003227	662	26.8996	32
coleps_hirtus_00003228	137	29.2735	8
coleps_hirtus_00003229	21	30	2
coleps_hirtus_00003230	57	18.75	9
coleps_hirtus_00003233	294	94.5338	2
coleps_hirtus_00003234	149	37.6263	6
coleps_hirtus_00003223	35	10.7362	2
coleps_hirtus_00003225	511	20.3505	32
coleps_hirtus_00003235	221	21.4147	14
coleps_hirtus_00003237	13	13.8298	3
coleps_hirtus_00003238	72	14.0625	9
coleps_hirtus_00003239	224	17.9057	14
coleps_hirtus_00003226	78	92.8571	2
coleps_hirtus_00003231	49	12.3116	8
coleps_hirtus_00000302	137	21.3064	13
coleps_hirtus_00000305	123	65.0794	2
coleps_hirtus_00000307	97	43.8914	2
coleps_hirtus_00000308	476	24.753	28
coleps_hirtus_00000309	428	21.0113	31
coleps_hirtus_00000310	35	7.24638	8
coleps_hirtus_00000311	6	4.25532	2
coleps_hirtus_00000317	77	23.4756	8
coleps_hirtus_00000318	35	8.13953	4
coleps_hirtus_00000319	476	36.0061	20
coleps_hirtus_00000321	185	27.0864	13
coleps_hirtus_00000323	266	46.7487	14
coleps_hirtus_00000324	136	81.9277	4
coleps_hirtus_00000325	91	92.8571	2
coleps_hirtus_00000326	385	70.5128	6
coleps_hirtus_00000330	92	28.5714	6
coleps_hirtus_00000332	301	77.7778	5
coleps_hirtus_00000288	242	16.9825	19
coleps_hirtus_00000289	83	8.10547	8
coleps_hirtus_00000290	261	15	29
coleps_hirtus_00000291	137	16.9136	11
coleps_hirtus_00000292	18	3.57853	4
coleps_hirtus_00000299	339	65.444	11
coleps_hirtus_00000300	28	8.58896	5
coleps_hirtus_00000303	172	40.9524	6
coleps_hirtus_00000306	331	70.7265	6
coleps_hirtus_00000314	242	13.0388	29
coleps_hirtus_00000316	10	1.97239	4
coleps_hirtus_00000320	150	89.8204	3
coleps_hirtus_00000322	71	16.0633	5
coleps_hirtus_00000328	61	16.3978	5
coleps_hirtus_00000331	498	34.6074	22
coleps_hirtus_00000293	38	7.69231	9
coleps_hirtus_00000304	19	10.3261	2
coleps_hirtus_00000327	44	14.5215	6
coleps_hirtus_00003399	186	21.7544	10
coleps_hirtus_00003401	64	14.2857	8
coleps_hirtus_00003406	25	11.7925	5
coleps_hirtus_00003392	113	17.7394	10
coleps_hirtus_00003395	174	19.0164	16
coleps_hirtus_00003396	145	11.4897	15
coleps_hirtus_00003394	249	10.9788	27
coleps_hirtus_00003391	281	44.5325	11
coleps_hirtus_00003403	42	66.6667	2
coleps_hirtus_00003393	144	8.20513	27
coleps_hirtus_00003397	239	11.0648	24
coleps_hirtus_00003402	188	31.7568	9
coleps_hirtus_00003387	54	10.3647	7
coleps_hirtus_00002775	2019	70.275	24
coleps_hirtus_00002777	204	50.2463	7
coleps_hirtus_00002779	142	31.1404	10
coleps_hirtus_00002783	241	80.602	3
coleps_hirtus_00002785	57	14.5408	6
coleps_hirtus_00002786	24	5.83942	3
coleps_hirtus_00002774	315	12.7479	32
coleps_hirtus_00002778	192	26.2654	13
coleps_hirtus_00002782	318	85.9459	2
coleps_hirtus_00002784	479	33.3102	32
coleps_hirtus_00002789	138	19.5191	8
coleps_hirtus_00002790	9	11.6883	3
coleps_hirtus_00002791	61	26.5217	3
coleps_hirtus_00002793	74	14.0152	16
coleps_hirtus_00002776	145	20.5382	9
coleps_hirtus_00002788	108	20	7
coleps_hirtus_00002794	83	18.7359	4
coleps_hirtus_00001753	150	32.6087	8
coleps_hirtus_00001754	110	63.2184	5
coleps_hirtus_00001760	59	18.6709	7
coleps_hirtus_00001763	505	62.8109	9
coleps_hirtus_00001765	89	32.963	7
coleps_hirtus_00001770	35	9.02062	7
coleps_hirtus_00001771	212	23.6872	13
coleps_hirtus_00001773	89	11.6492	16
coleps_hirtus_00001759	65	12.1495	6
coleps_hirtus_00001761	82	11.5493	13
coleps_hirtus_00001762	189	36.699	8
coleps_hirtus_00001764	61	22.2628	5
coleps_hirtus_00001769	482	24.8326	30
coleps_hirtus_00001774	165	22.9167	20
coleps_hirtus_00001775	320	13.2946	26
coleps_hirtus_00001757	128	10.0156	22
coleps_hirtus_00001756	49	5.78512	11
coleps_hirtus_00001758	25	8.38926	6
coleps_hirtus_00001767	172	78.1818	4
coleps_hirtus_00001755	269	24.9768	9
coleps_hirtus_00001768	395	46.8009	9
coleps_hirtus_00001752	43	17.6955	6
coleps_hirtus_00003677	213	13.43	13
coleps_hirtus_00003678	139	27.7445	10
coleps_hirtus_00003680	245	37.1212	7
coleps_hirtus_00003681	182	29.5935	10
coleps_hirtus_00003685	72	63.1579	3
coleps_hirtus_00003686	154	60.1562	5
coleps_hirtus_00003687	166	99.4012	1
coleps_hirtus_00003688	17	8.71795	2
coleps_hirtus_00003689	87	24.6459	11
coleps_hirtus_00003690	189	52.3546	4
coleps_hirtus_00003682	208	53.1969	5
coleps_hirtus_00003684	133	57.0815	5
coleps_hirtus_00003692	479	29.77	25
coleps_hirtus_00003693	892	24.7023	58
coleps_hirtus_00003683	209	45.6332	5
coleps_hirtus_00003691	335	58.669	9
coleps_hirtus_00000764	160	29.4118	9
coleps_hirtus_00000767	331	34.0535	17
coleps_hirtus_00000770	271	28.2586	13
coleps_hirtus_00000772	462	30.6569	30
coleps_hirtus_00000775	25	22.1239	3
coleps_hirtus_00000776	148	37.9487	10
coleps_hirtus_00000777	366	49.2598	16
coleps_hirtus_00000779	192	21.9178	19
coleps_hirtus_00000780	121	15.3165	12
coleps_hirtus_00000785	120	14.8699	15
coleps_hirtus_00000788	206	66.6667	5
coleps_hirtus_00000791	442	40.9639	16
coleps_hirtus_00000794	277	40.3202	13
coleps_hirtus_00000763	375	65.5594	7
coleps_hirtus_00000766	184	11.3932	18
coleps_hirtus_00000782	76	18.5366	8
coleps_hirtus_00000795	270	17.1429	30
coleps_hirtus_00000798	11	12.9412	5
coleps_hirtus_00000787	650	86.4362	8
coleps_hirtus_00000783	26	13.4021	4
coleps_hirtus_00000768	70	48.2759	3
coleps_hirtus_00000778	325	47.654	8
coleps_hirtus_00000792	59	15.285	7
coleps_hirtus_00000790	39	16.6667	7
coleps_hirtus_00000789	25	17.7305	4
coleps_hirtus_00000793	10	10.8696	3
coleps_hirtus_00003742	241	28.5545	11
coleps_hirtus_00003746	46	22.6601	3
coleps_hirtus_00003759	1038	90.5759	8
coleps_hirtus_00003761	11	22	3
coleps_hirtus_00003762	171	18.6885	12
coleps_hirtus_00003743	294	58.3333	9
coleps_hirtus_00003748	439	67.8516	6
coleps_hirtus_00003751	140	86.4198	6
coleps_hirtus_00003752	64	50.3937	2
coleps_hirtus_00003758	29	16.5714	5
coleps_hirtus_00003763	160	99.3789	1
coleps_hirtus_00003753	140	6.96171	25
coleps_hirtus_00003745	205	43.9914	11
coleps_hirtus_00003755	97	8.94834	13
coleps_hirtus_00003749	531	70.9893	7
coleps_hirtus_00003750	498	75	8
coleps_hirtus_00003754	92	17.4573	8
coleps_hirtus_00003744	31	15.8163	5
coleps_hirtus_00003577	116	42.963	4
coleps_hirtus_00003578	21	7.11864	4
coleps_hirtus_00003583	151	46.8944	9
coleps_hirtus_00003584	45	20.8333	5
coleps_hirtus_00003585	742	57.6983	16
coleps_hirtus_00003588	59	22.8682	6
coleps_hirtus_00003569	175	21.7662	13
coleps_hirtus_00003570	64	13.1148	8
coleps_hirtus_00003571	118	6.90462	22
coleps_hirtus_00003574	154	20.9239	7
coleps_hirtus_00003587	58	69.0476	2
coleps_hirtus_00003580	287	15.7433	24
coleps_hirtus_00003582	321	77.9126	12
coleps_hirtus_00003579	133	37.4648	10
coleps_hirtus_00003573	62	22.4638	4
coleps_hirtus_00003581	228	12.4863	22
coleps_hirtus_00003291	50	11.9048	11
coleps_hirtus_00003289	85	20.0946	6
coleps_hirtus_00003293	487	70.1729	10
coleps_hirtus_00003298	82	17.6344	5
coleps_hirtus_00003299	203	28.4314	13
coleps_hirtus_00003309	425	85.1703	4
coleps_hirtus_00003303	256	73.3524	4
coleps_hirtus_00003296	214	31.1047	12
coleps_hirtus_00003308	285	52.7778	9
coleps_hirtus_00003305	281	81.9242	6
coleps_hirtus_00003300	15	6.38298	4
coleps_hirtus_00003290	194	11.2856	24
coleps_hirtus_00003297	185	42.9234	10
coleps_hirtus_00003306	113	5.7712	19
coleps_hirtus_00003295	171	9.59058	23
coleps_hirtus_00003294	425	78.5582	6
coleps_hirtus_00003292	150	71.4286	4
coleps_hirtus_00001959	50	47.619	2
coleps_hirtus_00001961	70	30.7018	5
coleps_hirtus_00001962	54	12.7059	9
coleps_hirtus_00001965	39	16.8103	8
coleps_hirtus_00001967	4	2.35294	2
coleps_hirtus_00001969	81	15.9763	6
coleps_hirtus_00001973	801	30.8314	51
coleps_hirtus_00001977	89	28.1646	5
coleps_hirtus_00001958	126	81.2903	3
coleps_hirtus_00001964	90	51.7241	2
coleps_hirtus_00001971	53	34.1935	5
coleps_hirtus_00001972	50	13.1926	9
coleps_hirtus_00001974	34	12.2744	7
coleps_hirtus_00001978	247	10.8476	25
coleps_hirtus_00001979	71	5.44896	16
coleps_hirtus_00001980	75	8.63061	13
coleps_hirtus_00001968	11	8.0292	2
coleps_hirtus_00001960	94	41.9643	4
coleps_hirtus_00001966	43	63.2353	2
coleps_hirtus_00001970	151	56.3433	5
coleps_hirtus_00003432	60	13.363	7
coleps_hirtus_00003435	64	65.3061	3
coleps_hirtus_00003436	7	3.19635	1
coleps_hirtus_00003441	130	18.732	10
coleps_hirtus_00003443	48	24.8705	5
coleps_hirtus_00003444	122	26.5795	13
coleps_hirtus_00003451	38	16.8889	4
coleps_hirtus_00003455	175	42.7873	10
coleps_hirtus_00003431	18	11.6883	5
coleps_hirtus_00003433	186	28.8372	7
coleps_hirtus_00003434	32	7.76699	3
coleps_hirtus_00003445	225	22.8891	14
coleps_hirtus_00003446	46	10.6481	4
coleps_hirtus_00003450	227	30.593	10
coleps_hirtus_00003452	87	14.6465	8
coleps_hirtus_00003453	75	11.6641	8
coleps_hirtus_00003448	31	7.76942	5
coleps_hirtus_00003447	63	26.4706	4
coleps_hirtus_00003723	322	23.994	23
coleps_hirtus_00003725	22	25.2874	2
coleps_hirtus_00003726	15	14.1509	3
coleps_hirtus_00003727	134	84.8101	3
coleps_hirtus_00003732	151	37.1921	9
coleps_hirtus_00003733	28	12.9032	4
coleps_hirtus_00003734	1086	93.3792	6
coleps_hirtus_00003735	330	93.75	2
coleps_hirtus_00003720	244	22.5092	22
coleps_hirtus_00003722	286	20.2263	15
coleps_hirtus_00003724	177	25.9531	11
coleps_hirtus_00003729	268	40.2402	13
coleps_hirtus_00003730	365	44.5665	10
coleps_hirtus_00003738	500	51.9751	17
coleps_hirtus_00003739	48	14.5897	7
coleps_hirtus_00003740	25	22.1239	5
coleps_hirtus_00003741	49	98	1
coleps_hirtus_00003736	65	21.4521	7
coleps_hirtus_00003731	70	30.0429	6
coleps_hirtus_00003728	89	52.9762	4
coleps_hirtus_00002402	180	18.2186	13
coleps_hirtus_00002408	265	36.1528	13
coleps_hirtus_00002410	442	36.772	16
coleps_hirtus_00002414	75	10.5932	12
coleps_hirtus_00002416	94	29.7468	4
coleps_hirtus_00002418	809	58.6232	12
coleps_hirtus_00002420	35	6.71785	7
coleps_hirtus_00002423	55	10.6178	6
coleps_hirtus_00002428	553	36.6225	21
coleps_hirtus_00002430	157	25.3635	8
coleps_hirtus_00002401	23	20.9091	3
coleps_hirtus_00002403	11	7.43243	3
coleps_hirtus_00002405	25	19.8413	5
coleps_hirtus_00002406	11	11.4583	3
coleps_hirtus_00002407	149	34.0183	8
coleps_hirtus_00002411	160	19.347	14
coleps_hirtus_00002413	35	32.1101	5
coleps_hirtus_00002417	24	22.0183	4
coleps_hirtus_00002425	40	34.188	2
coleps_hirtus_00002426	77	98.7179	1
coleps_hirtus_00002427	42	34.4262	2
coleps_hirtus_00002434	73	18.863	10
coleps_hirtus_00002409	94	28.3988	6
coleps_hirtus_00002421	151	21.06	7
coleps_hirtus_00002415	11	5.16432	3
coleps_hirtus_00002419	42	20.3883	5
coleps_hirtus_00002433	90	19.3133	7
coleps_hirtus_00002431	78	16.7742	7
coleps_hirtus_00002412	106	25.2983	7
coleps_hirtus_00002422	56	74.6667	2
coleps_hirtus_00002400	66	98.5075	1
coleps_hirtus_00000075	54	54	2
coleps_hirtus_00000076	206	73.0496	3
coleps_hirtus_00000077	108	16.5644	12
coleps_hirtus_00000087	9	10.2273	3
coleps_hirtus_00000088	14	10	3
coleps_hirtus_00000089	263	14.9093	15
coleps_hirtus_00000091	166	32.7416	12
coleps_hirtus_00000100	1179	72.8677	12
coleps_hirtus_00000101	283	27.2115	16
coleps_hirtus_00000102	141	19.3681	10
coleps_hirtus_00000105	129	28.1659	10
coleps_hirtus_00000106	276	38.1743	12
coleps_hirtus_00000108	404	59.1508	8
coleps_hirtus_00000114	54	20.4545	5
coleps_hirtus_00000116	212	55.7895	8
coleps_hirtus_00000121	27	25.9615	4
coleps_hirtus_00000122	205	43.71	5
coleps_hirtus_00000123	436	31.2321	17
coleps_hirtus_00000125	69	19.8276	9
coleps_hirtus_00000127	210	30.2594	13
coleps_hirtus_00000128	532	64.2512	10
coleps_hirtus_00000129	25	11.9048	4
coleps_hirtus_00000130	330	94.8276	2
coleps_hirtus_00000090	104	16.0247	11
coleps_hirtus_00000093	237	9.19317	28
coleps_hirtus_00000096	320	99.6885	1
coleps_hirtus_00000098	189	20.5882	14
coleps_hirtus_00000099	437	54.6934	9
coleps_hirtus_00000115	240	74.5342	7
coleps_hirtus_00000131	245	60.9453	8
coleps_hirtus_00000110	208	25.7108	12
coleps_hirtus_00000104	300	41.1523	7
coleps_hirtus_00000079	220	9.70446	27
coleps_hirtus_00000112	143	35.1351	6
coleps_hirtus_00000111	47	17.2161	6
coleps_hirtus_00000126	61	30.9645	2
coleps_hirtus_00000095	73	5.69423	11
coleps_hirtus_00000097	237	42.7027	8
coleps_hirtus_00000092	72	17.1021	4
coleps_hirtus_00000117	108	25.6532	8
coleps_hirtus_00000118	239	62.2396	5
coleps_hirtus_00000119	75	19.9468	9
coleps_hirtus_00000624	55	37.6712	4
coleps_hirtus_00000626	62	6.87361	15
coleps_hirtus_00000657	183	26.4451	6
coleps_hirtus_00000658	208	25.8706	6
coleps_hirtus_00000659	755	41.2568	19
coleps_hirtus_00000630	86	19.3258	10
coleps_hirtus_00000633	192	36.3636	12
coleps_hirtus_00000638	114	13.5876	15
coleps_hirtus_00000647	540	52.1236	10
coleps_hirtus_00000648	54	22.0408	6
coleps_hirtus_00000649	1079	41.1832	38
coleps_hirtus_00000650	706	75.2665	12
coleps_hirtus_00000652	53	14.1711	7
coleps_hirtus_00000660	142	25	13
coleps_hirtus_00000654	529	32.1776	34
coleps_hirtus_00000628	315	43.5685	9
coleps_hirtus_00000637	155	25.0809	10
coleps_hirtus_00000636	129	34.6774	7
coleps_hirtus_00000627	79	31.7269	2
coleps_hirtus_00000643	205	22.0905	18
coleps_hirtus_00000656	436	81.1918	7
coleps_hirtus_00000646	294	30	16
coleps_hirtus_00000640	120	14.9068	9
coleps_hirtus_00000639	75	9.79112	9
coleps_hirtus_00000631	102	22.2707	9
coleps_hirtus_00000629	72	32.8767	2
coleps_hirtus_00000653	13	14.2857	3
coleps_hirtus_00002115	382	77.4848	14
coleps_hirtus_00002120	66	16.6247	10
coleps_hirtus_00002121	350	35.1759	11
coleps_hirtus_00002123	69	98.5714	1
coleps_hirtus_00002124	15	4.79233	2
coleps_hirtus_00002134	364	97.5871	3
coleps_hirtus_00002135	20	14.1844	3
coleps_hirtus_00002110	218	65.2695	3
coleps_hirtus_00002111	308	49.919	6
coleps_hirtus_00002113	336	51.5337	11
coleps_hirtus_00002114	70	23.2558	9
coleps_hirtus_00002118	231	82.2064	4
coleps_hirtus_00002122	522	40.1848	13
coleps_hirtus_00002127	402	18.5767	36
coleps_hirtus_00002128	104	20.3523	5
coleps_hirtus_00002129	247	14.0501	25
coleps_hirtus_00002130	179	11.0018	12
coleps_hirtus_00002132	11	5.69948	3
coleps_hirtus_00002136	55	15.3203	8
coleps_hirtus_00002125	78	15.2344	8
coleps_hirtus_00002119	99	20.2454	7
coleps_hirtus_00002116	15	3.04878	5
coleps_hirtus_00002112	152	43.553	9
coleps_hirtus_00002930	81	52.5974	3
coleps_hirtus_00002934	536	86.7314	4
coleps_hirtus_00002937	63	24.8031	4
coleps_hirtus_00002938	53	21.2851	4
coleps_hirtus_00002939	202	46.1187	6
coleps_hirtus_00002942	51	18.8889	7
coleps_hirtus_00002926	351	17.0637	26
coleps_hirtus_00002928	168	27.3171	12
coleps_hirtus_00002929	128	8.56187	15
coleps_hirtus_00002931	389	19.9897	27
coleps_hirtus_00002932	316	17.6241	22
coleps_hirtus_00002933	270	81.3253	5
coleps_hirtus_00002936	1567	82.9539	16
coleps_hirtus_00002940	54	9.31034	8
coleps_hirtus_00002935	174	92.5532	2
coleps_hirtus_00002707	194	56.5598	4
coleps_hirtus_00002711	13	7.34463	3
coleps_hirtus_00002712	414	51.1111	12
coleps_hirtus_00002714	124	93.2331	2
coleps_hirtus_00002715	107	52.1951	8
coleps_hirtus_00002717	60	13.9211	5
coleps_hirtus_00002718	427	44.5255	14
coleps_hirtus_00002720	108	12.231	14
coleps_hirtus_00002722	527	82.6019	8
coleps_hirtus_00002725	1016	32.5954	31
coleps_hirtus_00002727	48	17.6471	4
coleps_hirtus_00002724	137	32.4645	5
coleps_hirtus_00002730	168	33.1361	10
coleps_hirtus_00002731	224	45.6212	6
coleps_hirtus_00002713	208	97.1963	3
coleps_hirtus_00002729	341	99.7076	1
coleps_hirtus_00002709	282	82.4561	5
coleps_hirtus_00002721	212	81.2261	3
coleps_hirtus_00003203	81	10.3448	9
coleps_hirtus_00003207	188	76.4228	2
coleps_hirtus_00003210	637	81.7715	6
coleps_hirtus_00003212	46	14.791	5
coleps_hirtus_00003214	32	11.2281	4
coleps_hirtus_00003215	421	24.1676	27
coleps_hirtus_00003219	339	86.4796	3
coleps_hirtus_00003205	302	16.4398	23
coleps_hirtus_00003211	317	47.5976	10
coleps_hirtus_00003213	49	23.445	2
coleps_hirtus_00003218	171	23.9496	8
coleps_hirtus_00003220	450	30.9066	22
coleps_hirtus_00003208	24	5.95533	5
coleps_hirtus_00003216	263	88.5522	3
coleps_hirtus_00003204	40	16.8067	7
coleps_hirtus_00003770	128	63.0542	5
coleps_hirtus_00003771	76	24.7557	5
coleps_hirtus_00003772	277	43.9683	11
coleps_hirtus_00003779	360	28.4136	22
coleps_hirtus_00003764	258	24.1121	14
coleps_hirtus_00003766	19	4.93506	4
coleps_hirtus_00003767	578	55.684	18
coleps_hirtus_00003768	49	11.1364	5
coleps_hirtus_00003769	551	48.8475	14
coleps_hirtus_00003774	499	61.3022	9
coleps_hirtus_00003782	275	51.0204	8
coleps_hirtus_00003783	92	18.6992	6
coleps_hirtus_00003778	217	60.9551	9
coleps_hirtus_00003785	197	19.2571	11
coleps_hirtus_00003780	203	57.1831	8
coleps_hirtus_00003788	82	29.7101	2
coleps_hirtus_00003781	251	99.6032	1
coleps_hirtus_00003777	34	16.2679	4
coleps_hirtus_00003787	13	7.92683	3
coleps_hirtus_00003784	51	82.2581	2
coleps_hirtus_00001864	19	40.4255	1
coleps_hirtus_00001867	466	10.5597	59
coleps_hirtus_00001876	60	65.2174	3
coleps_hirtus_00001877	91	98.913	1
coleps_hirtus_00001880	635	44.7814	17
coleps_hirtus_00001881	109	31.686	9
coleps_hirtus_00001888	65	14.6067	6
coleps_hirtus_00001889	607	96.5024	4
coleps_hirtus_00001890	40	27.7778	3
coleps_hirtus_00001865	133	38.5507	8
coleps_hirtus_00001866	60	32.4324	2
coleps_hirtus_00001873	273	64.3868	6
coleps_hirtus_00001874	185	35.3728	7
coleps_hirtus_00001875	98	21.6814	6
coleps_hirtus_00001878	676	59.7173	14
coleps_hirtus_00001879	53	50	4
coleps_hirtus_00001883	127	41.9142	5
coleps_hirtus_00001886	133	30.7159	10
coleps_hirtus_00001887	70	43.75	4
coleps_hirtus_00001870	356	13.593	33
coleps_hirtus_00001871	508	75.8209	13
coleps_hirtus_00001884	314	94.012	2
coleps_hirtus_00001885	267	93.3566	3
coleps_hirtus_00003177	115	26.8692	7
coleps_hirtus_00003182	195	34.8837	9
coleps_hirtus_00003183	337	43.9948	22
coleps_hirtus_00003189	197	24.7177	13
coleps_hirtus_00003192	99	12.5158	12
coleps_hirtus_00003193	114	55.3398	4
coleps_hirtus_00003194	453	62.9167	10
coleps_hirtus_00003196	147	23.7097	13
coleps_hirtus_00003197	761	64.5462	17
coleps_hirtus_00003179	9	6.56934	4
coleps_hirtus_00003180	175	54.8589	4
coleps_hirtus_00003181	25	7.93651	4
coleps_hirtus_00003188	29	8.63095	6
coleps_hirtus_00003191	38	16.4502	4
coleps_hirtus_00003175	326	21.7044	21
coleps_hirtus_00003185	448	51.3173	12
coleps_hirtus_00003190	86	27.476	7
coleps_hirtus_00001187	547	38.0389	22
coleps_hirtus_00001188	496	78.2334	8
coleps_hirtus_00001190	210	51.4706	7
coleps_hirtus_00001192	102	28.022	9
coleps_hirtus_00001194	713	65.7749	16
coleps_hirtus_00001195	149	40.3794	5
coleps_hirtus_00001196	225	68.3891	4
coleps_hirtus_00001206	994	64.42	18
coleps_hirtus_00001207	1079	60.3805	21
coleps_hirtus_00001189	235	63.5135	5
coleps_hirtus_00001197	80	17.9372	9
coleps_hirtus_00001198	124	14.0271	19
coleps_hirtus_00001199	85	16.8317	7
coleps_hirtus_00001208	891	77.0095	17
coleps_hirtus_00001209	131	35.8904	7
coleps_hirtus_00001202	308	16.5502	27
coleps_hirtus_00001205	269	17.5587	27
coleps_hirtus_00001210	144	11.2941	15
coleps_hirtus_00001181	32	34.0426	2
coleps_hirtus_00001204	84	98.8235	1
coleps_hirtus_00001203	82	98.7952	1
coleps_hirtus_00001200	48	5.20607	10
coleps_hirtus_00001179	348	14.0834	47
coleps_hirtus_00001182	147	11.2644	20
coleps_hirtus_00001695	42	15.6716	6
coleps_hirtus_00001697	133	79.1667	2
coleps_hirtus_00001698	2332	90.6335	16
coleps_hirtus_00001701	171	44.4156	9
coleps_hirtus_00001702	255	44.3478	8
coleps_hirtus_00001705	178	20.113	21
coleps_hirtus_00001710	295	20.5289	20
coleps_hirtus_00001711	55	32.5444	4
coleps_hirtus_00001713	59	8.3926	9
coleps_hirtus_00001715	941	29.6565	53
coleps_hirtus_00001717	276	28.3951	20
coleps_hirtus_00001718	41	47.1264	2
coleps_hirtus_00001699	153	29.4798	11
coleps_hirtus_00001704	215	89.9582	2
coleps_hirtus_00001706	275	90.4605	2
coleps_hirtus_00001707	761	83.3516	8
coleps_hirtus_00001709	33	10	5
coleps_hirtus_00001712	303	34.2373	13
coleps_hirtus_00001716	543	40.5224	24
coleps_hirtus_00001714	363	99.7253	1
coleps_hirtus_00001700	126	39.0093	6
coleps_hirtus_00001696	56	31.6384	4
coleps_hirtus_00001703	176	87.1287	2
coleps_hirtus_00001708	172	18.1053	13
coleps_hirtus_00002145	37	29.8387	2
coleps_hirtus_00002150	519	17.7194	53
coleps_hirtus_00002151	193	25.3614	14
coleps_hirtus_00002152	356	88.1188	2
coleps_hirtus_00002140	1022	24.2008	64
coleps_hirtus_00002141	81	12.4807	13
coleps_hirtus_00002143	528	18.8168	51
coleps_hirtus_00002144	294	18.0258	17
coleps_hirtus_00002149	58	11.9588	8
coleps_hirtus_00002137	10	7.69231	3
coleps_hirtus_00002139	98	13.98	16
coleps_hirtus_00002146	159	32.9876	9
coleps_hirtus_00002228	101	43.3476	6
coleps_hirtus_00002229	758	71.3076	12
coleps_hirtus_00002231	125	59.5238	4
coleps_hirtus_00002232	103	50	4
coleps_hirtus_00002238	147	17.193	12
coleps_hirtus_00002240	400	25.9403	13
coleps_hirtus_00002241	169	88.4817	3
coleps_hirtus_00002243	565	54.3269	12
coleps_hirtus_00002254	45	26.0116	4
coleps_hirtus_00002235	14	12.963	2
coleps_hirtus_00002237	173	30.5115	13
coleps_hirtus_00002239	87	12.8698	6
coleps_hirtus_00002242	299	13.2771	23
coleps_hirtus_00002244	677	27.6439	27
coleps_hirtus_00002248	175	14.919	18
coleps_hirtus_00002249	171	32.3864	10
coleps_hirtus_00002251	53	11.2288	12
coleps_hirtus_00002256	961	81.3717	11
coleps_hirtus_00002230	120	37.8549	8
coleps_hirtus_00002520	132	13.6364	11
coleps_hirtus_00002524	184	10.4784	20
coleps_hirtus_00002525	88	16.3873	6
coleps_hirtus_00002533	147	11.7412	21
coleps_hirtus_00002534	159	16.7192	15
coleps_hirtus_00002536	283	13.0776	28
coleps_hirtus_00002538	555	35.2829	26
coleps_hirtus_00002531	196	9.42308	26
coleps_hirtus_00002529	190	10.9447	20
coleps_hirtus_00002521	108	8.60558	14
coleps_hirtus_00002522	138	15.4709	16
coleps_hirtus_00002530	75	17.6056	4
coleps_hirtus_00002526	23	37.0968	2
coleps_hirtus_00000531	429	28.2609	21
coleps_hirtus_00000534	591	91.6279	4
coleps_hirtus_00000535	163	15.3195	15
coleps_hirtus_00000551	144	17.0414	17
coleps_hirtus_00000553	144	18.5328	9
coleps_hirtus_00000559	157	34.8115	9
coleps_hirtus_00000560	33	97.0588	1
coleps_hirtus_00000561	343	87.0558	4
coleps_hirtus_00000563	52	25.1208	5
coleps_hirtus_00000570	47	11.271	4
coleps_hirtus_00000572	85	62.963	4
coleps_hirtus_00000573	290	99.6564	1
coleps_hirtus_00000538	129	9.67742	18
coleps_hirtus_00000550	128	35.3591	9
coleps_hirtus_00000552	75	28.626	5
coleps_hirtus_00000555	185	99.4624	1
coleps_hirtus_00000556	281	92.1311	1
coleps_hirtus_00000558	169	36.7391	11
coleps_hirtus_00000564	59	20.068	7
coleps_hirtus_00000566	25	20.6612	3
coleps_hirtus_00000567	103	72.028	2
coleps_hirtus_00000568	430	89.0269	4
coleps_hirtus_00000574	32	17.0213	3
coleps_hirtus_00000575	11	10.5769	2
coleps_hirtus_00000578	40	11.8343	4
coleps_hirtus_00000569	90	31.6901	4
coleps_hirtus_00000576	128	54.4681	6
coleps_hirtus_00000537	35	8.06452	5
coleps_hirtus_00000542	314	13.1656	24
coleps_hirtus_00000540	102	6.66231	15
coleps_hirtus_00000548	80	6.3745	13
coleps_hirtus_00000544	180	14.7662	13
coleps_hirtus_00000549	44	7.7193	10
coleps_hirtus_00000554	41	26.6234	3
coleps_hirtus_00002462	188	14.8148	14
coleps_hirtus_00002463	312	28.3379	16
coleps_hirtus_00002471	117	40.9091	4
coleps_hirtus_00002472	178	20.0676	18
coleps_hirtus_00002475	69	10.6317	12
coleps_hirtus_00002477	167	73.5683	4
coleps_hirtus_00002478	490	62.982	11
coleps_hirtus_00002479	14	10.5263	3
coleps_hirtus_00002481	366	71.345	8
coleps_hirtus_00002483	109	46.383	5
coleps_hirtus_00002486	335	48.7627	7
coleps_hirtus_00002490	32	23.3577	4
coleps_hirtus_00002491	180	99.4475	1
coleps_hirtus_00002470	146	17.217	14
coleps_hirtus_00002474	183	24.4326	19
coleps_hirtus_00002484	173	20.329	17
coleps_hirtus_00002485	132	15.9036	13
coleps_hirtus_00002487	211	36.5052	8
coleps_hirtus_00002488	62	36.6864	3
coleps_hirtus_00002469	407	88.4783	4
coleps_hirtus_00002468	621	65.8537	13
coleps_hirtus_00002493	62	82.6667	2
coleps_hirtus_00002466	79	14.2086	7
coleps_hirtus_00002482	53	34.6405	3
coleps_hirtus_00002480	24	20.8696	3
coleps_hirtus_00003121	2726	88.106	29
coleps_hirtus_00003134	49	13.7255	4
coleps_hirtus_00003136	42	12.0344	4
coleps_hirtus_00003138	223	94.8936	2
coleps_hirtus_00003141	288	54.7529	4
coleps_hirtus_00003120	547	65.3524	8
coleps_hirtus_00003122	134	29.8441	7
coleps_hirtus_00003123	100	40.8163	4
coleps_hirtus_00003125	38	15.261	5
coleps_hirtus_00003128	488	83.9931	10
coleps_hirtus_00003129	387	47.2527	11
coleps_hirtus_00003132	51	16.9435	10
coleps_hirtus_00003133	266	33.2085	7
coleps_hirtus_00003139	86	37.7193	3
coleps_hirtus_00003140	319	87.3973	8
coleps_hirtus_00003143	80	12.1396	9
coleps_hirtus_00003137	243	89.3382	3
coleps_hirtus_00003126	382	33.3043	16
coleps_hirtus_00003130	152	28.8973	10
coleps_hirtus_00003131	98	25.7895	10
coleps_hirtus_00003142	90	23.8095	6
coleps_hirtus_00000868	142	99.3007	1
coleps_hirtus_00000870	151	53.169	4
coleps_hirtus_00000871	31	36.4706	2
coleps_hirtus_00000874	179	93.2292	2
coleps_hirtus_00000877	204	32.9032	11
coleps_hirtus_00000878	115	16.7151	13
coleps_hirtus_00000897	231	19.5763	14
coleps_hirtus_00000901	231	56.2044	8
coleps_hirtus_00000904	102	57.3034	3
coleps_hirtus_00000905	448	68.5015	10
coleps_hirtus_00000869	99	51.2953	4
coleps_hirtus_00000872	77	22.2543	5
coleps_hirtus_00000880	39	13.4483	5
coleps_hirtus_00000881	79	87.7778	2
coleps_hirtus_00000882	234	40.2062	13
coleps_hirtus_00000884	263	46.4664	11
coleps_hirtus_00000886	369	57.1207	8
coleps_hirtus_00000887	218	46.1864	7
coleps_hirtus_00000891	227	51.7084	6
coleps_hirtus_00000893	112	13.9651	20
coleps_hirtus_00000900	507	20.2557	32
coleps_hirtus_00000902	182	36.9168	8
coleps_hirtus_00000889	251	12.525	21
coleps_hirtus_00000895	15	2.55973	4
coleps_hirtus_00000898	39	54.9296	2
coleps_hirtus_00000899	18	8.4507	4
coleps_hirtus_00000883	83	98.8095	1
coleps_hirtus_00000888	230	53.1178	7
coleps_hirtus_00003262	58	30.3665	3
coleps_hirtus_00003267	133	23.2925	8
coleps_hirtus_00003278	124	19.2846	15
coleps_hirtus_00003282	249	11.1659	24
coleps_hirtus_00003284	263	17.3942	27
coleps_hirtus_00003285	110	25.1142	6
coleps_hirtus_00003287	304	60.8	6
coleps_hirtus_00003274	59	19.6667	4
coleps_hirtus_00003276	414	45.4446	14
coleps_hirtus_00003277	95	37.6984	5
coleps_hirtus_00003280	83	20.2934	8
coleps_hirtus_00003283	622	72.4942	10
coleps_hirtus_00003286	17	11.5646	3
coleps_hirtus_00003268	193	68.1979	4
coleps_hirtus_00003270	37	8.24053	7
coleps_hirtus_00003281	33	13.0435	4
coleps_hirtus_00003264	20	20.8333	5
coleps_hirtus_00003269	35	8.88325	5
coleps_hirtus_00002803	231	60	9
coleps_hirtus_00002806	222	22.6069	15
coleps_hirtus_00002807	116	23.6253	8
coleps_hirtus_00002809	199	28.388	8
coleps_hirtus_00002795	101	15.0298	14
coleps_hirtus_00002797	97	18.4762	9
coleps_hirtus_00002798	342	62.7523	16
coleps_hirtus_00002800	656	31.1343	39
coleps_hirtus_00002801	465	23.3434	31
coleps_hirtus_00002802	3	1.22951	2
coleps_hirtus_00002804	458	48.7234	16
coleps_hirtus_00002805	25	11.4155	4
coleps_hirtus_00002813	173	24.8207	5
coleps_hirtus_00002816	222	35.9806	8
coleps_hirtus_00002819	47	9.59184	6
coleps_hirtus_00002799	739	85.6315	8
coleps_hirtus_00002796	258	79.6296	4
coleps_hirtus_00002818	57	18.5065	5
coleps_hirtus_00001936	730	61.0879	16
coleps_hirtus_00001938	800	60.0601	17
coleps_hirtus_00001941	471	81.0671	6
coleps_hirtus_00001946	323	14.204	26
coleps_hirtus_00001933	78	8.54326	11
coleps_hirtus_00001934	479	50.5274	11
coleps_hirtus_00001937	61	26.8722	5
coleps_hirtus_00001939	366	51.1888	15
coleps_hirtus_00001940	13	5.70175	3
coleps_hirtus_00001948	101	15.4434	6
coleps_hirtus_00001951	176	25.3237	6
coleps_hirtus_00001952	68	18.7845	7
coleps_hirtus_00001953	17	10	3
coleps_hirtus_00001955	568	48.6718	26
coleps_hirtus_00001956	111	74.4966	5
coleps_hirtus_00001957	191	26.2724	13
coleps_hirtus_00001954	166	67.2065	4
coleps_hirtus_00001935	76	86.3636	2
coleps_hirtus_00001947	81	14.8624	12
coleps_hirtus_00001943	28	12.963	4
coleps_hirtus_00001949	81	71.6814	2
coleps_hirtus_00001719	19	12.5	3
coleps_hirtus_00001720	114	13.2712	16
coleps_hirtus_00001726	486	57.7883	12
coleps_hirtus_00001733	539	56.6772	11
coleps_hirtus_00001737	57	10.6343	6
coleps_hirtus_00001738	124	41.196	5
coleps_hirtus_00001742	485	90.9944	4
coleps_hirtus_00001745	160	38.3693	4
coleps_hirtus_00001746	74	29.0196	5
coleps_hirtus_00001751	168	27.3616	4
coleps_hirtus_00001723	248	46.4419	8
coleps_hirtus_00001728	78	18.0974	12
coleps_hirtus_00001732	38	10.411	7
coleps_hirtus_00001744	66	13.9831	8
coleps_hirtus_00001747	1429	63.3984	28
coleps_hirtus_00001748	35	13.41	4
coleps_hirtus_00001739	223	33.1352	9
coleps_hirtus_00001722	48	15.7895	4
coleps_hirtus_00001735	22	8.33333	4
coleps_hirtus_00001734	18	7.00389	3
coleps_hirtus_00001725	104	99.0476	1
coleps_hirtus_00001750	40	55.5556	2
coleps_hirtus_00001743	627	89.6996	5
coleps_hirtus_00001730	140	81.8713	3
coleps_hirtus_00001729	102	75.5556	2
coleps_hirtus_00002614	515	76.7511	7
coleps_hirtus_00002619	24	15.3846	5
coleps_hirtus_00002627	94	52.2222	4
coleps_hirtus_00002639	408	83.6066	4
coleps_hirtus_00002618	126	15.0179	12
coleps_hirtus_00002622	151	37.8446	6
coleps_hirtus_00002623	101	30.4217	5
coleps_hirtus_00002624	46	17.037	5
coleps_hirtus_00002625	28	18.1818	6
coleps_hirtus_00002626	41	12.1662	6
coleps_hirtus_00002631	94	27.7286	6
coleps_hirtus_00002634	195	38.6139	8
coleps_hirtus_00002635	70	46.6667	6
coleps_hirtus_00002637	137	15.6751	12
coleps_hirtus_00002640	87	17.6471	7
coleps_hirtus_00002641	22	27.1605	4
coleps_hirtus_00002642	215	25.7177	16
coleps_hirtus_00002643	46	11.2469	6
coleps_hirtus_00002644	135	21.7391	12
coleps_hirtus_00002645	53	10.7724	12
coleps_hirtus_00002646	56	15.6863	8
coleps_hirtus_00002647	26	6.06061	4
coleps_hirtus_00002615	220	86.2745	2
coleps_hirtus_00002638	255	30.2491	19
coleps_hirtus_00002633	298	93.125	3
coleps_hirtus_00002632	76	28.1481	2
coleps_hirtus_00002616	249	99.6	1
coleps_hirtus_00002648	102	27.4933	8
coleps_hirtus_00002630	28	9.62199	3
coleps_hirtus_00000006	146	16.5533	12
coleps_hirtus_00000013	175	12.9247	17
coleps_hirtus_00000017	42	16.9355	7
coleps_hirtus_00000018	90	52.6316	4
coleps_hirtus_00000020	103	71.0345	2
coleps_hirtus_00000023	332	65.7426	7
coleps_hirtus_00000027	167	10.2706	22
coleps_hirtus_00000043	252	50.0994	12
coleps_hirtus_00000046	104	63.4146	3
coleps_hirtus_00000048	116	23.4818	9
coleps_hirtus_00000050	59	15.7754	7
coleps_hirtus_00000051	75	20.436	6
coleps_hirtus_00000007	155	57.8358	4
coleps_hirtus_00000019	128	25.2465	10
coleps_hirtus_00000024	615	39.0228	25
coleps_hirtus_00000025	173	29.9308	14
coleps_hirtus_00000026	318	34.9451	12
coleps_hirtus_00000030	237	26.3333	18
coleps_hirtus_00000037	141	32.8671	8
coleps_hirtus_00000042	164	19.0698	14
coleps_hirtus_00000044	146	68.8679	3
coleps_hirtus_00000052	68	12.0996	12
coleps_hirtus_00000054	229	52.2831	6
coleps_hirtus_00000055	595	49.9161	15
coleps_hirtus_00000060	81	16.43	10
coleps_hirtus_00000069	81	14.5161	8
coleps_hirtus_00000070	342	12.606	30
coleps_hirtus_00000072	44	10.3286	12
coleps_hirtus_00000068	141	7.97963	15
coleps_hirtus_00000045	202	89.7778	2
coleps_hirtus_00000005	81	18.0401	8
coleps_hirtus_00000028	193	29.4207	11
coleps_hirtus_00000073	146	25.2159	9
coleps_hirtus_00000035	96	19.917	9
coleps_hirtus_00000009	59	15.7754	7
coleps_hirtus_00000059	36	14.4578	3
coleps_hirtus_00000016	14	20	3
coleps_hirtus_00000064	111	8.69906	20
coleps_hirtus_00000038	50	11.8483	6
coleps_hirtus_00000058	144	11.1975	18
coleps_hirtus_00000057	127	13.1063	16
coleps_hirtus_00000033	129	17.1771	9
coleps_hirtus_00000002	201	28.3898	12
coleps_hirtus_00000003	139	21.821	15
coleps_hirtus_00000004	222	37	11
coleps_hirtus_00000039	131	22.0168	8
coleps_hirtus_00000014	164	43.1579	3
coleps_hirtus_00000015	95	30.9446	2
coleps_hirtus_00000074	41	14.386	6
coleps_hirtus_00000071	100	39.2157	6
coleps_hirtus_00000053	89	35.1779	6
coleps_hirtus_00000008	33	42.8571	2
coleps_hirtus_00002494	6	2.34375	3
coleps_hirtus_00002495	34	18.5792	6
coleps_hirtus_00002496	775	65.0714	12
coleps_hirtus_00002501	72	45.8599	6
coleps_hirtus_00002503	250	21.7202	16
coleps_hirtus_00002507	70	12.7505	5
coleps_hirtus_00002508	333	83.0424	3
coleps_hirtus_00002512	108	20.4545	11
coleps_hirtus_00002514	589	57.7451	17
coleps_hirtus_00002515	101	44.4934	5
coleps_hirtus_00002500	63	23.2472	6
coleps_hirtus_00002502	1018	49.1076	29
coleps_hirtus_00002504	663	88.874	5
coleps_hirtus_00002505	579	86.9369	3
coleps_hirtus_00002510	57	37.013	4
coleps_hirtus_00002511	33	21.4286	5
coleps_hirtus_00002516	73	15.8696	4
coleps_hirtus_00002517	361	12.8196	31
coleps_hirtus_00002509	274	90.429	2
coleps_hirtus_00002497	722	73.4486	11
coleps_hirtus_00002513	114	62.6374	4
coleps_hirtus_00003528	70	24.911	8
coleps_hirtus_00003531	85	10.828	13
coleps_hirtus_00003537	964	63.2131	17
coleps_hirtus_00003543	137	38.9205	8
coleps_hirtus_00003526	366	54.3834	5
coleps_hirtus_00003530	107	41.6342	4
coleps_hirtus_00003532	482	52.793	9
coleps_hirtus_00003534	359	28.4469	20
coleps_hirtus_00003536	275	19.6991	24
coleps_hirtus_00003538	127	70.1657	2
coleps_hirtus_00003539	43	20.3791	3
coleps_hirtus_00003540	23	11.7347	3
coleps_hirtus_00003529	205	37.2727	8
coleps_hirtus_00003542	129	27.3885	4
coleps_hirtus_00003541	78	23.9264	6
coleps_hirtus_00003527	90	98.9011	1
coleps_hirtus_00003545	59	39.0728	2
coleps_hirtus_00001246	128	99.2248	1
coleps_hirtus_00001259	341	50.2209	13
coleps_hirtus_00001261	76	19.2893	5
coleps_hirtus_00001262	531	59.2634	10
coleps_hirtus_00001265	520	60.6768	19
coleps_hirtus_00001266	602	51.5853	17
coleps_hirtus_00001267	161	61.2167	5
coleps_hirtus_00001268	48	9.1954	11
coleps_hirtus_00001271	67	18.9802	3
coleps_hirtus_00001274	95	26.0274	6
coleps_hirtus_00001275	78	21.3699	6
coleps_hirtus_00001248	32	13.0081	6
coleps_hirtus_00001249	154	23.839	10
coleps_hirtus_00001254	204	22.8956	9
coleps_hirtus_00001255	290	39.9449	13
coleps_hirtus_00001256	186	34.7015	8
coleps_hirtus_00001260	57	14.467	11
coleps_hirtus_00001269	314	37.1598	16
coleps_hirtus_00001278	367	28.4276	19
coleps_hirtus_00001279	508	93.211	3
coleps_hirtus_00001263	233	26.6286	14
coleps_hirtus_00001273	101	16.3166	15
coleps_hirtus_00001276	21	9.95261	3
coleps_hirtus_00001277	87	60.8392	3
coleps_hirtus_00001250	295	38.8669	10
coleps_hirtus_00001258	297	40.7407	15
coleps_hirtus_00001623	29	18.3544	4
coleps_hirtus_00001624	56	21.4559	4
coleps_hirtus_00001625	69	16.0093	9
coleps_hirtus_00001626	72	15.1899	6
coleps_hirtus_00001636	30	31.5789	2
coleps_hirtus_00001640	154	74.7573	2
coleps_hirtus_00001645	177	38.3117	4
coleps_hirtus_00001618	4	4.0404	2
coleps_hirtus_00001620	351	11.4668	34
coleps_hirtus_00001628	245	94.9612	2
coleps_hirtus_00001629	132	40.7407	4
coleps_hirtus_00001630	146	81.5642	3
coleps_hirtus_00001631	93	82.3009	2
coleps_hirtus_00001632	13	18.5714	2
coleps_hirtus_00001633	183	58.2803	5
coleps_hirtus_00001639	667	48.3684	17
coleps_hirtus_00001641	639	33.2121	23
coleps_hirtus_00001627	34	11.3712	7
coleps_hirtus_00001647	121	7.61485	16
coleps_hirtus_00001642	46	9.2	6
coleps_hirtus_00001637	68	14.2558	4
coleps_hirtus_00001638	203	44.6154	9
coleps_hirtus_00001644	31	7.75	6
coleps_hirtus_00001634	31	10.9929	5
coleps_hirtus_00001619	19	6.95971	5
coleps_hirtus_00001355	101	13.2372	11
coleps_hirtus_00001357	203	70.979	3
coleps_hirtus_00001365	680	62.0438	13
coleps_hirtus_00001366	613	81.6245	4
coleps_hirtus_00001367	115	41.0714	3
coleps_hirtus_00001372	209	48.6047	5
coleps_hirtus_00001374	107	21.0216	7
coleps_hirtus_00001377	806	75.5389	14
coleps_hirtus_00001378	119	35.1032	2
coleps_hirtus_00001385	104	15.1383	11
coleps_hirtus_00001386	490	84.922	4
coleps_hirtus_00001387	352	75.5365	11
coleps_hirtus_00001388	273	42.0647	16
coleps_hirtus_00001353	142	46.1039	7
coleps_hirtus_00001354	43	13.6943	5
coleps_hirtus_00001358	385	60.1562	6
coleps_hirtus_00001359	137	56.8465	5
coleps_hirtus_00001360	18	19.3548	3
coleps_hirtus_00001364	99	13.6552	14
coleps_hirtus_00001368	115	26.1959	7
coleps_hirtus_00001375	49	21.875	5
coleps_hirtus_00001376	102	16.8874	17
coleps_hirtus_00001381	440	91.2863	4
coleps_hirtus_00001382	360	52.9412	11
coleps_hirtus_00001373	268	54.1414	13
coleps_hirtus_00001383	138	44.8052	6
coleps_hirtus_00001356	236	77.8878	3
coleps_hirtus_00002546	219	23.8822	10
coleps_hirtus_00002553	237	52.3179	5
coleps_hirtus_00002555	170	52.3077	5
coleps_hirtus_00002556	340	19.883	31
coleps_hirtus_00002557	543	64.6429	16
coleps_hirtus_00002561	162	51.7572	8
coleps_hirtus_00002545	250	9.94431	31
coleps_hirtus_00002559	497	70.5966	9
coleps_hirtus_00002562	184	36.5079	11
coleps_hirtus_00002541	434	94.1432	4
coleps_hirtus_00002548	241	10.4692	28
coleps_hirtus_00000234	16	6.4	4
coleps_hirtus_00000235	567	93.5644	7
coleps_hirtus_00000236	137	76.9663	1
coleps_hirtus_00000237	33	11.0368	3
coleps_hirtus_00000241	57	33.3333	2
coleps_hirtus_00000253	248	50.2024	7
coleps_hirtus_00000258	100	20.4499	8
coleps_hirtus_00000262	91	39.9123	6
coleps_hirtus_00000264	23	12.9213	5
coleps_hirtus_00000265	207	14.1297	22
coleps_hirtus_00000266	100	11.3895	13
coleps_hirtus_00000282	1355	90.153	9
coleps_hirtus_00000287	229	99.5652	1
coleps_hirtus_00000238	400	87.9121	5
coleps_hirtus_00000240	109	78.4173	2
coleps_hirtus_00000249	9	12.5	2
coleps_hirtus_00000250	67	45.8904	4
coleps_hirtus_00000251	60	24.6914	4
coleps_hirtus_00000252	203	19.9607	15
coleps_hirtus_00000256	236	33.6662	13
coleps_hirtus_00000260	23	5.79345	6
coleps_hirtus_00000263	760	91.018	5
coleps_hirtus_00000267	1012	98.9247	2
coleps_hirtus_00000268	201	41.9624	9
coleps_hirtus_00000272	139	27.6892	12
coleps_hirtus_00000274	133	21.1783	11
coleps_hirtus_00000275	62	55.8559	4
coleps_hirtus_00000276	391	67.5302	16
coleps_hirtus_00000277	230	79.5848	3
coleps_hirtus_00000278	378	28.0624	25
coleps_hirtus_00000283	512	47.985	13
coleps_hirtus_00000284	360	58.4416	7
coleps_hirtus_00000285	132	21.9634	12
coleps_hirtus_00000248	93	26.1972	7
coleps_hirtus_00000279	66	50	3
coleps_hirtus_00000245	296	28.2713	22
coleps_hirtus_00000254	104	16.3265	8
coleps_hirtus_00000233	123	23.8372	8
coleps_hirtus_00000242	121	37.6947	8
coleps_hirtus_00000239	253	99.6063	1
coleps_hirtus_00000259	90	37.6569	5
coleps_hirtus_00000281	48	46.6019	2
coleps_hirtus_00001523	134	59.8214	4
coleps_hirtus_00001528	53	9.18544	10
coleps_hirtus_00001531	9	4.10959	2
coleps_hirtus_00001535	229	38.0399	9
coleps_hirtus_00001538	267	37.0833	8
coleps_hirtus_00001541	96	61.9355	3
coleps_hirtus_00001542	133	50	5
coleps_hirtus_00001543	238	60.101	8
coleps_hirtus_00001544	242	14.5608	15
coleps_hirtus_00001547	303	29.9407	15
coleps_hirtus_00001549	205	39.1221	5
coleps_hirtus_00001517	539	45.5621	15
coleps_hirtus_00001519	820	34.238	44
coleps_hirtus_00001521	81	14.6474	10
coleps_hirtus_00001524	199	74.2537	2
coleps_hirtus_00001525	169	32.0683	8
coleps_hirtus_00001534	89	57.0513	3
coleps_hirtus_00001536	379	57.3374	10
coleps_hirtus_00001546	241	81.4189	5
coleps_hirtus_00001548	121	54.7511	3
coleps_hirtus_00001550	10	16.9492	2
coleps_hirtus_00001551	65	20.9003	5
coleps_hirtus_00001540	125	21.815	13
coleps_hirtus_00001533	12	4.93827	5
coleps_hirtus_00001518	30	13.4529	5
coleps_hirtus_00000694	161	20.4835	13
coleps_hirtus_00000696	473	24.5714	29
coleps_hirtus_00000697	519	32.3566	20
coleps_hirtus_00000698	259	49.053	14
coleps_hirtus_00000701	96	10.4575	13
coleps_hirtus_00000702	33	10.7843	8
coleps_hirtus_00000713	1208	58.8121	27
coleps_hirtus_00000715	361	26.2164	25
coleps_hirtus_00000691	125	9.14411	16
coleps_hirtus_00000699	135	28.7846	3
coleps_hirtus_00000704	8	6.34921	3
coleps_hirtus_00000705	62	30.5419	6
coleps_hirtus_00000706	71	17.5743	10
coleps_hirtus_00000707	100	99.0099	1
coleps_hirtus_00000709	515	26.3562	39
coleps_hirtus_00000710	502	32.1795	34
coleps_hirtus_00000716	177	29.698	12
coleps_hirtus_00000718	288	68.4086	4
coleps_hirtus_00000719	38	18.1818	5
coleps_hirtus_00000720	18	24	3
coleps_hirtus_00000693	574	27.0245	37
coleps_hirtus_00000708	233	21.1051	19
coleps_hirtus_00000714	20	8	4
coleps_hirtus_00000700	87	20.1389	7
coleps_hirtus_00000695	58	16.8605	4
coleps_hirtus_00002943	23	13.3721	4
coleps_hirtus_00002944	13	5.41667	4
coleps_hirtus_00002945	4	1.7316	3
coleps_hirtus_00002947	140	19.3906	15
coleps_hirtus_00002949	171	29.9475	11
coleps_hirtus_00002952	26	14.2857	7
coleps_hirtus_00002958	223	37.479	8
coleps_hirtus_00002959	212	54.0816	6
coleps_hirtus_00002963	72	51.4286	4
coleps_hirtus_00002955	333	27.0952	26
coleps_hirtus_00002960	559	93.0116	4
coleps_hirtus_00002962	217	82.5095	4
coleps_hirtus_00002967	32	7.17489	5
coleps_hirtus_00002965	329	13.1705	27
coleps_hirtus_00002966	232	18.4127	27
coleps_hirtus_00002957	94	18.3236	10
coleps_hirtus_00002950	230	54.7619	6
coleps_hirtus_00002953	44	12.8655	5
coleps_hirtus_00002948	135	16.9811	12
coleps_hirtus_00002970	162	68.9362	2
coleps_hirtus_00002946	76	39.5833	5
coleps_hirtus_00003462	756	46.8692	27
coleps_hirtus_00003463	86	27.8317	5
coleps_hirtus_00003472	771	46.362	21
coleps_hirtus_00003460	77	22.7811	5
coleps_hirtus_00003461	29	7.02179	6
coleps_hirtus_00003464	157	55.8719	7
coleps_hirtus_00003465	230	51.4541	9
coleps_hirtus_00003475	43	4.39673	8
coleps_hirtus_00003473	333	13.9447	27
coleps_hirtus_00003474	281	12.8311	28
coleps_hirtus_00003459	126	55.2632	5
coleps_hirtus_00003467	114	23.7006	7
coleps_hirtus_00003469	208	25.1511	14
coleps_hirtus_00003456	93	23.6041	8
coleps_hirtus_00003466	17	6.3197	4
coleps_hirtus_00000450	43	20.283	4
coleps_hirtus_00000451	108	30.3371	4
coleps_hirtus_00000452	119	48.1781	4
coleps_hirtus_00000454	207	60.5263	9
coleps_hirtus_00000455	216	28.1984	17
coleps_hirtus_00000456	136	26.4591	10
coleps_hirtus_00000457	28	8.16327	4
coleps_hirtus_00000462	66	25.7812	5
coleps_hirtus_00000473	11	7.85714	2
coleps_hirtus_00000475	88	66.6667	3
coleps_hirtus_00000494	76	16.5577	8
coleps_hirtus_00000461	296	53.0466	6
coleps_hirtus_00000468	81	18.1614	11
coleps_hirtus_00000469	116	87.218	2
coleps_hirtus_00000474	231	22.2115	20
coleps_hirtus_00000476	203	48.4487	6
coleps_hirtus_00000481	107	19.8516	9
coleps_hirtus_00000482	156	31.0139	8
coleps_hirtus_00000484	100	37.3134	5
coleps_hirtus_00000488	19	12.5	4
coleps_hirtus_00000489	228	23.7253	7
coleps_hirtus_00000490	193	18.1051	22
coleps_hirtus_00000491	37	21.6374	3
coleps_hirtus_00000492	248	17.6136	26
coleps_hirtus_00000493	27	10.2273	4
coleps_hirtus_00000485	133	30.0226	8
coleps_hirtus_00000467	174	12.9754	17
coleps_hirtus_00000464	174	12.908	13
coleps_hirtus_00000453	217	33.5913	7
coleps_hirtus_00000465	91	19.4861	11
coleps_hirtus_00000458	62	20.7358	7
coleps_hirtus_00000470	106	37.7224	8
coleps_hirtus_00000478	65	61.3208	3
coleps_hirtus_00000460	8	5.22876	2
coleps_hirtus_00000487	45	34.3511	2
coleps_hirtus_00000472	336	41.791	17
coleps_hirtus_00000495	216	71.0526	2
coleps_hirtus_00000477	89	42.9952	2
coleps_hirtus_00001585	54	16.2162	4
coleps_hirtus_00001586	39	9.13349	7
coleps_hirtus_00001590	184	14.8627	22
coleps_hirtus_00001595	238	25.9542	16
coleps_hirtus_00001596	1720	32.0955	87
coleps_hirtus_00001600	79	38.9163	5
coleps_hirtus_00001601	80	98.7654	1
coleps_hirtus_00001603	79	19.2683	8
coleps_hirtus_00001605	107	47.5556	4
coleps_hirtus_00001606	159	78.7129	3
coleps_hirtus_00001607	54	8.68167	4
coleps_hirtus_00001608	69	14.7436	7
coleps_hirtus_00001609	680	60.9865	16
coleps_hirtus_00001612	19	12.3377	5
coleps_hirtus_00001613	11	8.39695	3
coleps_hirtus_00001614	87	15.8182	11
coleps_hirtus_00001617	31	64.5833	2
coleps_hirtus_00001587	293	63.9738	7
coleps_hirtus_00001588	241	54.7727	9
coleps_hirtus_00001589	72	98.6301	1
coleps_hirtus_00001594	220	62.1469	8
coleps_hirtus_00001599	141	42.4699	8
coleps_hirtus_00001602	84	57.1429	4
coleps_hirtus_00001604	140	66.3507	5
coleps_hirtus_00001610	577	85.1032	6
coleps_hirtus_00001598	7	3.80435	2
coleps_hirtus_00001592	114	99.1304	1
coleps_hirtus_00001591	76	69.0909	1
coleps_hirtus_00001593	72	98.6301	1
coleps_hirtus_00001280	74	28.0303	6
coleps_hirtus_00001283	110	51.8868	4
coleps_hirtus_00001284	587	39.4489	20
coleps_hirtus_00001287	290	54.409	5
coleps_hirtus_00001288	188	35.0093	8
coleps_hirtus_00001290	252	50.0994	5
coleps_hirtus_00001291	378	50	12
coleps_hirtus_00001293	163	84.8958	1
coleps_hirtus_00001294	294	77.5726	3
coleps_hirtus_00001304	1280	93.7729	9
coleps_hirtus_00001306	61	42.6573	4
coleps_hirtus_00001308	170	55.9211	3
coleps_hirtus_00001310	45	44.5545	3
coleps_hirtus_00001311	18	48.6486	3
coleps_hirtus_00001318	169	18.7778	12
coleps_hirtus_00001281	73	36.8687	5
coleps_hirtus_00001285	213	27.5194	14
coleps_hirtus_00001292	98	23.389	9
coleps_hirtus_00001307	273	67.4074	10
coleps_hirtus_00001309	172	41.5459	8
coleps_hirtus_00001312	7	3.7037	3
coleps_hirtus_00001313	163	56.2069	3
coleps_hirtus_00001316	45	18.8285	6
coleps_hirtus_00001317	176	50.1425	5
coleps_hirtus_00001319	444	48.6309	22
coleps_hirtus_00001297	251	21.2892	21
coleps_hirtus_00001296	69	6.92076	9
coleps_hirtus_00001315	149	20.7232	12
coleps_hirtus_00001298	32	7.52941	6
coleps_hirtus_00001314	256	99.6109	1
coleps_hirtus_00001464	485	32.5285	19
coleps_hirtus_00001466	555	24.2888	33
coleps_hirtus_00001468	72	21.1144	6
coleps_hirtus_00001472	168	23.796	12
coleps_hirtus_00001457	233	52.0089	4
coleps_hirtus_00001459	44	6.91824	7
coleps_hirtus_00001462	168	19.8582	10
coleps_hirtus_00001467	155	33.1906	5
coleps_hirtus_00001469	222	28.6082	14
coleps_hirtus_00001470	544	42.9022	21
coleps_hirtus_00001476	122	47.8431	7
coleps_hirtus_00001477	344	34.9949	14
coleps_hirtus_00001456	18	21.6867	3
coleps_hirtus_00001463	178	14.5306	17
coleps_hirtus_00001460	172	21.1043	13
coleps_hirtus_00001475	715	93.9553	3
coleps_hirtus_00001474	154	20.6711	7
coleps_hirtus_00001473	288	90.566	2
coleps_hirtus_00001461	33	21.0191	2
coleps_hirtus_00002064	478	24.538	36
coleps_hirtus_00002065	43	34.9593	5
coleps_hirtus_00002066	47	19.5021	7
coleps_hirtus_00002069	77	15.6823	7
coleps_hirtus_00002070	141	7.43671	12
coleps_hirtus_00002077	25	7.37463	6
coleps_hirtus_00002080	249	17.7224	27
coleps_hirtus_00002059	527	23.1547	23
coleps_hirtus_00002060	55	17.1875	5
coleps_hirtus_00002061	29	18.0124	3
coleps_hirtus_00002062	17	9.88372	6
coleps_hirtus_00002063	188	59.4937	8
coleps_hirtus_00002067	275	39.1738	13
coleps_hirtus_00002068	64	10.9215	10
coleps_hirtus_00002073	329	60.9259	11
coleps_hirtus_00002075	72	23.4528	10
coleps_hirtus_00002078	59	18.9103	6
coleps_hirtus_00002079	715	39.7002	20
coleps_hirtus_00002081	193	23.9157	11
coleps_hirtus_00002072	105	16.7464	13
coleps_hirtus_00002257	309	63.4497	7
coleps_hirtus_00002259	30	17.4419	8
coleps_hirtus_00002261	142	42.6426	8
coleps_hirtus_00002263	322	46.6667	12
coleps_hirtus_00002267	87	35.8025	8
coleps_hirtus_00002268	189	21.4773	14
coleps_hirtus_00002271	68	57.6271	1
coleps_hirtus_00002273	228	18.1673	25
coleps_hirtus_00002274	158	14.3767	18
coleps_hirtus_00002283	479	35.8801	11
coleps_hirtus_00002284	1002	57.2899	20
coleps_hirtus_00002264	147	34.3458	7
coleps_hirtus_00002266	107	34.7403	8
coleps_hirtus_00002269	45	24.8619	4
coleps_hirtus_00002270	79	21.0106	14
coleps_hirtus_00002272	368	92.6952	2
coleps_hirtus_00002275	240	48.0962	10
coleps_hirtus_00002276	37	12.892	7
coleps_hirtus_00002277	49	12.1891	7
coleps_hirtus_00002279	1318	57.6553	31
coleps_hirtus_00002280	228	34.4932	5
coleps_hirtus_00002262	133	49.0775	4
coleps_hirtus_00002258	28	15.3846	3
coleps_hirtus_00000828	40	51.2821	3
coleps_hirtus_00000829	60	39.2157	5
coleps_hirtus_00000830	94	30.6189	5
coleps_hirtus_00000832	46	13.0682	7
coleps_hirtus_00000833	29	15.7609	5
coleps_hirtus_00000837	235	54.5244	8
coleps_hirtus_00000841	486	66.7582	6
coleps_hirtus_00000844	302	63.5789	7
coleps_hirtus_00000848	364	49.7268	10
coleps_hirtus_00000851	161	27.9029	14
coleps_hirtus_00000853	353	22.3701	19
coleps_hirtus_00000854	539	54.0622	12
coleps_hirtus_00000859	35	13.6187	6
coleps_hirtus_00000860	27	18	4
coleps_hirtus_00000864	43	7.69231	6
coleps_hirtus_00000867	56	33.7349	3
coleps_hirtus_00000825	97	16.8696	6
coleps_hirtus_00000827	68	14.7826	9
coleps_hirtus_00000834	7	15.5556	2
coleps_hirtus_00000835	28	41.1765	2
coleps_hirtus_00000838	23	10.3139	4
coleps_hirtus_00000839	76	66.6667	3
coleps_hirtus_00000840	801	69.1113	21
coleps_hirtus_00000842	136	45.9459	4
coleps_hirtus_00000843	417	79.8851	6
coleps_hirtus_00000845	218	61.9318	9
coleps_hirtus_00000847	328	78.0952	4
coleps_hirtus_00000849	184	39.2324	9
coleps_hirtus_00000852	561	35.8925	23
coleps_hirtus_00000856	214	28.1579	7
coleps_hirtus_00000861	37	42.5287	3
coleps_hirtus_00000862	112	14.1952	12
coleps_hirtus_00000836	587	46.7357	23
coleps_hirtus_00000857	57	21.4286	4
coleps_hirtus_00000826	243	53.1729	8
coleps_hirtus_00000850	270	64.133	9
coleps_hirtus_00000846	154	46.9512	5
coleps_hirtus_00001144	52	26.3959	7
coleps_hirtus_00001147	114	61.9565	7
coleps_hirtus_00001148	338	44.8276	13
coleps_hirtus_00001152	208	16.7877	20
coleps_hirtus_00001153	39	22.1591	4
coleps_hirtus_00001161	329	85.2332	8
coleps_hirtus_00001176	79	22.6361	8
coleps_hirtus_00001133	54	19.6364	6
coleps_hirtus_00001136	797	60.1056	23
coleps_hirtus_00001137	20	15.1515	3
coleps_hirtus_00001138	62	11.9461	9
coleps_hirtus_00001139	13	15.4762	3
coleps_hirtus_00001140	37	16.8182	5
coleps_hirtus_00001141	37	27.8195	4
coleps_hirtus_00001142	210	35.0584	6
coleps_hirtus_00001143	182	47.8947	3
coleps_hirtus_00001145	50	15.9236	4
coleps_hirtus_00001150	138	42.0732	7
coleps_hirtus_00001155	573	64.5998	7
coleps_hirtus_00001165	18	5.625	6
coleps_hirtus_00001167	29	10.0694	4
coleps_hirtus_00001169	258	53.75	4
coleps_hirtus_00001171	142	50.5338	3
coleps_hirtus_00001172	117	41.3428	3
coleps_hirtus_00001173	78	20.2597	4
coleps_hirtus_00001175	28	10.0719	6
coleps_hirtus_00001177	353	46.0235	16
coleps_hirtus_00001178	412	64.1745	10
coleps_hirtus_00001174	284	53.5849	14
coleps_hirtus_00001149	54	10.9312	3
coleps_hirtus_00001151	41	8.8172	4
coleps_hirtus_00001146	245	81.3953	5
coleps_hirtus_00001162	197	74.9049	4
coleps_hirtus_00001159	125	49.6032	5
coleps_hirtus_00001160	99	83.8983	2
coleps_hirtus_00001154	149	24.5875	10
coleps_hirtus_00001170	234	48.954	6
coleps_hirtus_00001156	95	21.1111	8
coleps_hirtus_00001157	52	12.9676	8
coleps_hirtus_00001135	80	20.6186	6
coleps_hirtus_00001168	139	40.0576	5
coleps_hirtus_00001134	118	34.6041	5
coleps_hirtus_00002289	75	14.7059	9
coleps_hirtus_00002290	302	21.5868	23
coleps_hirtus_00002293	55	30.0546	4
coleps_hirtus_00002295	31	12.9707	5
coleps_hirtus_00002296	8	15.3846	2
coleps_hirtus_00002297	25	21.3675	4
coleps_hirtus_00002300	396	28.4279	29
coleps_hirtus_00002303	25	10	5
coleps_hirtus_00002304	48	13.6364	5
coleps_hirtus_00002305	51	15.1786	9
coleps_hirtus_00002310	733	89.8284	5
coleps_hirtus_00002287	179	9.05412	16
coleps_hirtus_00002288	97	24.3719	7
coleps_hirtus_00002291	9	8.18182	2
coleps_hirtus_00002298	283	49.0468	6
coleps_hirtus_00002299	104	19.6226	10
coleps_hirtus_00002302	270	37.8682	11
coleps_hirtus_00002311	130	40.625	5
coleps_hirtus_00002308	242	28.8783	15
coleps_hirtus_00002286	128	7.27273	20
coleps_hirtus_00002306	332	41.7085	17
coleps_hirtus_00002292	202	31.9115	4
coleps_hirtus_00002312	236	39.2027	9
coleps_hirtus_00002309	27	15.0838	3
coleps_hirtus_00002843	36	5.23256	7
coleps_hirtus_00002847	105	27.8515	12
coleps_hirtus_00002857	173	16.9608	18
coleps_hirtus_00002851	113	11.0136	12
coleps_hirtus_00002852	475	20.3426	43
coleps_hirtus_00002855	65	19.2878	7
coleps_hirtus_00002856	475	20.6253	39
coleps_hirtus_00002842	31	6.2753	5
coleps_hirtus_00002845	28	5.85774	5
coleps_hirtus_00002858	195	42.3913	11
coleps_hirtus_00002848	41	14.8014	6
coleps_hirtus_00002849	13	5.28455	6
coleps_hirtus_00002861	596	18.2878	61
coleps_hirtus_00002860	308	38.8398	10
coleps_hirtus_00002850	112	23.0453	12
coleps_hirtus_00003347	111	35.8065	9
coleps_hirtus_00003350	331	38.5781	9
coleps_hirtus_00003355	63	16.2791	8
coleps_hirtus_00003360	53	11.1111	3
coleps_hirtus_00003362	119	18.1957	13
coleps_hirtus_00003348	59	21.6912	4
coleps_hirtus_00003352	100	40.9836	5
coleps_hirtus_00003354	476	76.16	11
coleps_hirtus_00003356	171	20.5776	18
coleps_hirtus_00003357	111	13.3253	17
coleps_hirtus_00003358	61	23.0189	6
coleps_hirtus_00003361	4804	93.3722	23
coleps_hirtus_00003351	48	17.9775	5
coleps_hirtus_00003353	108	77.1429	1
coleps_hirtus_00003349	185	49.0716	7
coleps_hirtus_00002011	11	3.78007	4
coleps_hirtus_00002012	171	13.3594	14
coleps_hirtus_00002026	728	57.9157	14
coleps_hirtus_00002028	144	15.1899	17
coleps_hirtus_00002014	727	32.8662	25
coleps_hirtus_00002016	178	49.3075	4
coleps_hirtus_00002017	46	38.9831	2
coleps_hirtus_00002018	179	40.3153	9
coleps_hirtus_00002022	27	9.57447	4
coleps_hirtus_00002010	189	16.6227	15
coleps_hirtus_00002021	102	14.6341	13
coleps_hirtus_00002015	192	9.26194	19
coleps_hirtus_00002019	201	14.0855	16
coleps_hirtus_00002020	129	11.092	11
coleps_hirtus_00002023	206	91.5556	2
coleps_hirtus_00003601	217	14.554	21
coleps_hirtus_00003603	955	35.8483	44
coleps_hirtus_00003604	116	38.1579	7
coleps_hirtus_00003610	91	51.7045	3
coleps_hirtus_00003611	94	47	2
coleps_hirtus_00003612	86	55.1282	4
coleps_hirtus_00003623	41	9.11111	7
coleps_hirtus_00003602	85	31.1355	8
coleps_hirtus_00003606	13	3.39426	4
coleps_hirtus_00003614	56	16.4223	6
coleps_hirtus_00003615	209	90.4762	3
coleps_hirtus_00003616	45	9.78261	6
coleps_hirtus_00003618	161	24.9612	9
coleps_hirtus_00003619	237	22.9429	10
coleps_hirtus_00003620	128	34.4086	3
coleps_hirtus_00003622	152	28.7335	5
coleps_hirtus_00003605	197	97.5248	2
coleps_hirtus_00003621	79	21.5847	6
coleps_hirtus_00003617	99	27.1233	7
coleps_hirtus_00003613	138	38.1215	6
coleps_hirtus_00001782	59	15.7333	5
coleps_hirtus_00001783	513	37.3091	20
coleps_hirtus_00001785	321	49.2331	8
coleps_hirtus_00001786	50	38.1679	3
coleps_hirtus_00001789	61	16.1376	5
coleps_hirtus_00001793	247	25.2041	16
coleps_hirtus_00001798	321	51.36	6
coleps_hirtus_00001803	249	22.6776	14
coleps_hirtus_00001804	681	64.3059	13
coleps_hirtus_00001780	311	41.0832	11
coleps_hirtus_00001781	29	22.8346	4
coleps_hirtus_00001790	115	45.6349	7
coleps_hirtus_00001791	101	99.0196	1
coleps_hirtus_00001792	8	5.67376	2
coleps_hirtus_00001796	421	50.4192	7
coleps_hirtus_00001797	164	20.6549	14
coleps_hirtus_00001799	113	20.3237	8
coleps_hirtus_00001800	47	36.1538	4
coleps_hirtus_00001801	533	37.5617	24
coleps_hirtus_00001802	686	23.0201	52
coleps_hirtus_00001805	48	17.7122	9
coleps_hirtus_00001784	101	13.7978	14
coleps_hirtus_00001794	515	92.6259	2
coleps_hirtus_00001795	110	19.8198	13
coleps_hirtus_00001788	146	75.2577	2
coleps_hirtus_00003068	92	23.1738	5
coleps_hirtus_00003071	412	57.3018	12
coleps_hirtus_00003072	469	42.0251	14
coleps_hirtus_00003073	147	36.4764	5
coleps_hirtus_00003074	57	40.7143	6
coleps_hirtus_00003075	1161	55.6034	28
coleps_hirtus_00003076	201	57.9251	8
coleps_hirtus_00003077	68	40.7186	4
coleps_hirtus_00003078	48	18.8235	2
coleps_hirtus_00003083	192	36.4326	10
coleps_hirtus_00003087	162	22.9137	9
coleps_hirtus_00003088	77	22.9851	8
coleps_hirtus_00003092	39	8.24524	6
coleps_hirtus_00003079	129	15.1408	14
coleps_hirtus_00003081	29	13.242	3
coleps_hirtus_00003086	145	66.5138	6
coleps_hirtus_00003089	8	7.33945	2
coleps_hirtus_00003090	121	32.0106	8
coleps_hirtus_00003067	58	33.1429	4
coleps_hirtus_00003080	526	85.6678	6
coleps_hirtus_00003069	74	14.741	3
coleps_hirtus_00003085	65	67.0103	3
coleps_hirtus_00001553	701	83.7515	3
coleps_hirtus_00001566	209	93.722	2
coleps_hirtus_00001567	337	56.5436	10
coleps_hirtus_00001568	21	22.1053	4
coleps_hirtus_00001575	97	20.8155	7
coleps_hirtus_00001576	287	28.6142	13
coleps_hirtus_00001577	253	30.1909	6
coleps_hirtus_00001579	489	29.7808	25
coleps_hirtus_00001580	83	26.3492	5
coleps_hirtus_00001555	269	36.9505	17
coleps_hirtus_00001557	9	6.38298	2
coleps_hirtus_00001563	23	14.4654	2
coleps_hirtus_00001565	84	26.4151	5
coleps_hirtus_00001569	108	32.8267	6
coleps_hirtus_00001583	233	45.0677	5
coleps_hirtus_00001584	448	50.5643	17
coleps_hirtus_00001578	92	5.07166	13
coleps_hirtus_00001582	341	18.9129	36
coleps_hirtus_00001570	364	15.3199	39
coleps_hirtus_00001581	290	33.5648	18
coleps_hirtus_00001562	127	15.9148	16
coleps_hirtus_00001561	85	18.3585	7
coleps_hirtus_00001554	260	79.5107	4
coleps_hirtus_00001559	215	72.8814	5
coleps_hirtus_00001558	38	36.8932	2
coleps_hirtus_00003504	147	16.7235	13
coleps_hirtus_00003505	100	12.4533	16
coleps_hirtus_00003509	237	81.1644	3
coleps_hirtus_00003518	11	10.1852	3
coleps_hirtus_00003522	157	56.8841	6
coleps_hirtus_00003525	859	76.5597	9
coleps_hirtus_00003510	29	32.5843	4
coleps_hirtus_00003512	143	33.6471	5
coleps_hirtus_00003513	142	25.5856	13
coleps_hirtus_00003514	529	66.962	9
coleps_hirtus_00003515	187	38.0081	6
coleps_hirtus_00003516	359	48.3827	11
coleps_hirtus_00003517	66	13.3065	8
coleps_hirtus_00003520	642	45.021	16
coleps_hirtus_00003508	316	33.3685	17
coleps_hirtus_00003524	84	21.5938	8
coleps_hirtus_00003519	85	33.2031	5
coleps_hirtus_00003511	153	76.5	5
coleps_hirtus_00002750	51	7.77439	11
coleps_hirtus_00002757	70	37.4332	6
coleps_hirtus_00002758	71	20.3438	8
coleps_hirtus_00002759	373	54.294	12
coleps_hirtus_00002761	617	46.2866	21
coleps_hirtus_00002762	50	21.645	7
coleps_hirtus_00002769	327	19.0671	25
coleps_hirtus_00002747	235	41.5194	9
coleps_hirtus_00002753	54	11.9469	8
coleps_hirtus_00002754	1203	49.9792	30
coleps_hirtus_00002763	86	8.82051	14
coleps_hirtus_00002748	335	64.2994	7
coleps_hirtus_00002749	275	70.6941	6
coleps_hirtus_00002767	47	9.34394	9
coleps_hirtus_00002766	426	89.8734	3
coleps_hirtus_00002773	39	10.3175	3
coleps_hirtus_00002756	82	72.5664	2
coleps_hirtus_00002971	672	41.5328	29
coleps_hirtus_00002973	464	29.164	23
coleps_hirtus_00002974	266	61.0092	8
coleps_hirtus_00002975	55	17.2956	5
coleps_hirtus_00002977	863	85.1085	6
coleps_hirtus_00002978	151	60.8871	3
coleps_hirtus_00002979	171	42.9648	6
coleps_hirtus_00002981	68	29.4372	6
coleps_hirtus_00002983	79	27.7193	6
coleps_hirtus_00002984	186	40.3471	7
coleps_hirtus_00002985	109	31.1429	7
coleps_hirtus_00002988	154	46.2462	6
coleps_hirtus_00002989	525	62.6492	11
coleps_hirtus_00002991	23	18.6992	3
coleps_hirtus_00002992	5	4.34783	2
coleps_hirtus_00002982	381	80.8917	6
coleps_hirtus_00002990	64	26.6667	5
coleps_hirtus_00002987	845	84.4156	9
coleps_hirtus_00002980	107	28.841	5
coleps_hirtus_00002976	17	7.98122	5
coleps_hirtus_00003145	53	18.8612	6
coleps_hirtus_00003148	188	37.2277	9
coleps_hirtus_00003151	119	19.0705	12
coleps_hirtus_00003152	387	61.92	8
coleps_hirtus_00003153	303	62.8631	6
coleps_hirtus_00003158	272	91.8919	5
coleps_hirtus_00003163	183	28.1538	13
coleps_hirtus_00003164	32	10.9589	4
coleps_hirtus_00003166	23	15.4362	3
coleps_hirtus_00003168	581	78.7263	6
coleps_hirtus_00003144	672	41.1513	24
[truncated: 23,091 more rows]

## Sheet: Legends
		Legend
		Sheet 1 (_complexityPOI_summary): For each shared DEGs protein, gives the length and the percentage of Low complexity regions.
		Sheet 2 (_POI_disorder_summary): For each shared DEGs protein, gives the length and number of disordered regions and the percentage of the sequence predicted to be disordered.
		Sheet 3 (_complexityProteome_summary): For each background proteome protein, gives the length and the percentage of Low complexity regions.
		Sheet 4 (_Proteome_disorder_summary): For each background proteome protein, gives the length and number of disordered regions and the percentage of the sequence predicted to be disordered.
