# Supplementary material for: Bacterial domain fusion drives biomineralization innovation in Colepidae ciliates
Source: mBio. 2026 Jun 3;17(7):e03654-25. doi: 10.1128/mbio.03654-25 (PMC13344042; doi:10.1128/mbio.03654-25)
Supplement: Data S2 — Source data for Fig. 5C. [file mbio.03654-25-s0002.xlsx]

## Sheet: head_GO_enriment
Data S2: Source data for Figure 5C - GO enrichment analysis of "head" DEGs
GO Description	N	GO ID	n	pValue	X	x
succinate-CoA ligase complex (ADP-forming)	12036	9361	2	0.000678	314	2
succinate-CoA ligase (GDP-forming) activity	12036	4776	2	0.000678	314	2
cofactor catabolic process	12036	51187	59	0.00082	314	7
coenzyme catabolic process	12036	9109	59	0.00082	314	7
acetyl-CoA catabolic process	12036	46356	33	0.00152	314	5
tricarboxylic acid cycle	12036	6099	33	0.00152	314	5
succinate-CoA ligase activity	12036	4774	3	0.002	314	2
succinate-CoA ligase complex	12036	42709	3	0.002	314	2
transcription initiation factor activity	12036	16986	3	0.002	314	2
sigma factor activity	12036	16987	3	0.002	314	2
acetylpyruvate hydrolase activity	12036	18773	3	0.002	314	2
succinate-CoA ligase (ADP-forming) activity	12036	4775	3	0.002	314	2
eukaryotic translation initiation factor 2alpha kinase activity	12036	4694	11	0.00248	314	3
histidine phosphotransfer kinase activity	12036	9927	23	0.00272	314	4
positive regulation of interleukin-6 production	12036	32755	4	0.00393	314	2
hydrolase activity, acting on acid carbon-carbon bonds	12036	16822	4	0.00393	314	2
hydrolase activity, acting on acid carbon-carbon bonds, in ketonic substances	12036	16823	4	0.00393	314	2
acetyl-CoA metabolic process	12036	6084	44	0.00552	314	5
actin cortical patch localization	12036	51666	5	0.00644	314	2
generation of precursor metabolites and energy	12036	6091	132	0.00768	314	9
response to reactive oxygen species	12036	302	48	0.008	314	5
aerobic respiration	12036	9060	49	0.00873	314	5
regulation of translation in response to stress	12036	43555	6	0.00949	314	2
cellular respiration	12036	45333	53	0.0121	314	5
regulation of interleukin-6 production	12036	32675	7	0.0131	314	2
protein disulfide oxidoreductase activity	12036	15035	21	0.0165	314	3
two-component sensor activity	12036	155	322	0.0219	314	15
protein histidine kinase activity	12036	4673	323	0.0224	314	15
phosphotransferase activity, nitrogenous group as acceptor	12036	16775	324	0.023	314	15
oxidoreductase activity, acting on sulfur group of donors	12036	16667	42	0.0234	314	4
protein homodimerization activity	12036	42803	63	0.024	314	5
ligase activity, forming carbon-sulfur bonds	12036	16877	43	0.0252	314	4
regulation of eIF2 alpha phosphorylation by heme	12036	10999	1	0.0261	314	1
guanosine metabolic process	12036	8617	1	0.0261	314	1
negative regulation of the force of heart contraction by chemical signal	12036	3108	1	0.0261	314	1
deactivation of rhodopsin mediated signaling	12036	16059	1	0.0261	314	1
pigment metabolic process involved in developmental pigmentation	12036	43324	1	0.0261	314	1
eye pigment metabolic process	12036	42441	1	0.0261	314	1
negative regulation of peptidyl-threonine phosphorylation	12036	10801	1	0.0261	314	1
purine deoxyribonucleoside metabolic process	12036	46122	1	0.0261	314	1
positive regulation of unidimensional cell growth	12036	51512	1	0.0261	314	1
translocation of molecules into other organism involved in symbiotic interaction	12036	51836	1	0.0261	314	1
regulation of hemoglobin biosynthetic process	12036	46984	1	0.0261	314	1
pigment metabolic process involved in pigmentation	12036	43474	1	0.0261	314	1
oxidoreductase activity, acting on CH or CH2 groups	12036	16725	1	0.0261	314	1
negative regulation of dopamine receptor signaling pathway	12036	60160	1	0.0261	314	1
negative regulation of hemoglobin biosynthetic process	12036	46986	1	0.0261	314	1
manose-phosphate guanylyltransferase activity	12036	8905	1	0.0261	314	1
manose-1-phosphate guanylyltransferase activity	12036	4475	1	0.0261	314	1
deoxycytidine kinase activity	12036	4137	1	0.0261	314	1
deoxyguanosine kinase activity	12036	4138	1	0.0261	314	1
translocation of molecules into host	12036	44417	1	0.0261	314	1
regulation of dopamine receptor signaling pathway	12036	60159	1	0.0261	314	1
follicle-stimulating hormone signaling pathway	12036	42699	1	0.0261	314	1
pyrimidine salvage	12036	8655	1	0.0261	314	1
muscarinic acetylcholine receptor signaling pathway	12036	7213	1	0.0261	314	1
rhodopsin metabolic process	12036	46154	1	0.0261	314	1
serotonin catabolic process	12036	42429	1	0.0261	314	1
regulation of the force of heart contraction by chemical signal	12036	3057	1	0.0261	314	1
negative regulation of transcription by transcription factor catabolism	12036	10620	1	0.0261	314	1
pyrimidine nucleoside salvage	12036	43097	1	0.0261	314	1
regulation of bipolar cell growth	12036	51516	1	0.0261	314	1
regulation of isomerase activity	12036	10911	1	0.0261	314	1
metarhodopsin inactivation	12036	16060	1	0.0261	314	1
oxidoreductase activity, acting on CH or CH2 groups, disulfide as acceptor	12036	16728	1	0.0261	314	1
ribonucleoside-diphosphate reductase activity	12036	4748	1	0.0261	314	1
regulation of translational initiation by iron	12036	6447	1	0.0261	314	1
endothelial differentiation G-protein coupled receptor binding	12036	31753	1	0.0261	314	1
Edg-2 lysophosphatidic acid receptor binding	12036	31755	1	0.0261	314	1
lipoprotein transport	12036	42953	1	0.0261	314	1
tachykinin receptor signaling pathway	12036	7217	1	0.0261	314	1
cell growth mode switching, monopolar to bipolar	12036	51523	1	0.0261	314	1
positive regulation of isomerase activity	12036	10912	1	0.0261	314	1
positive regulation of bipolar cell growth	12036	51518	1	0.0261	314	1
negative regulation of peptidyl-serine phosphorylation	12036	33137	1	0.0261	314	1
deoxycytidine metabolic process	12036	46092	1	0.0261	314	1
serotonin metabolic process	12036	42428	1	0.0261	314	1
ribonucleoside-diphosphate reductase complex	12036	5971	1	0.0261	314	1
positive regulation of protein homodimerization activity	12036	90073	1	0.0261	314	1
positive regulation of phosphatidylinositol biosynthetic process	12036	10513	1	0.0261	314	1
Hrd1p ubiquitin ligase ERAD-M complex	12036	838	1	0.0261	314	1
G-protein coupled receptor kinase activity	12036	4703	1	0.0261	314	1
deoxyribonucleoside binding	12036	32546	1	0.0261	314	1
pyrimidine deoxyribonucleoside binding	12036	32548	1	0.0261	314	1
opioid receptor binding	12036	31628	1	0.0261	314	1
alpha-2A adrenergic receptor binding	12036	31694	1	0.0261	314	1
beta-adrenergic receptor kinase activity	12036	47696	1	0.0261	314	1
response to ether	12036	45472	1	0.0261	314	1
cellular response to ether	12036	71362	1	0.0261	314	1
negative regulation of translational initiation by iron	12036	45993	1	0.0261	314	1
oxaloacetate decarboxylase activity	12036	8948	1	0.0261	314	1
eye pigmentation	12036	48069	1	0.0261	314	1
intronless viral mRNA export from host nucleus	12036	46784	1	0.0261	314	1
macrophage differentiation	12036	30225	1	0.0261	314	1
cytochrome-c peroxidase activity	12036	4130	1	0.0261	314	1
fumarylpyruvate hydrolase activity	12036	34545	1	0.0261	314	1
activation of bipolar cell growth	12036	51519	1	0.0261	314	1
rhodopsin kinase activity	12036	50254	1	0.0261	314	1
delta-type opioid receptor binding	12036	31850	1	0.0261	314	1
kappa-type opioid receptor binding	12036	31851	1	0.0261	314	1
CoA-ligase activity	12036	16405	25	0.0265	314	3
acid-thiol ligase activity	12036	16878	25	0.0265	314	3
DNA topoisomerase type I activity	12036	3917	10	0.0266	314	2
interaction with host	12036	51701	11	0.0319	314	2
signal transducer activity	12036	4871	401	0.0339	314	17
protein dimerization activity	12036	46983	171	0.0353	314	9
energy derivation by oxidation of organic compounds	12036	15980	70	0.0357	314	5
tricarboxylic acid cycle enzyme complex	12036	45239	12	0.0377	314	2
disulfide oxidoreductase activity	12036	15036	29	0.039	314	3
molecular transducer activity	12036	60089	412	0.0421	314	17
viral reproduction	12036	16032	13	0.0438	314	2
viral reproductive process	12036	22415	13	0.0438	314	2
positive regulation of cytokine production	12036	1819	14	0.0502	314	2
adrenergic receptor binding	12036	31690	2	0.0515	314	1
positive regulation of phospholipid biosynthetic process	12036	71073	2	0.0515	314	1
regulation of rhodopsin mediated signaling pathway	12036	22400	2	0.0515	314	1
regulation of unidimensional cell growth	12036	51510	2	0.0515	314	1
regulation of phosphatidylinositol biosynthetic process	12036	10511	2	0.0515	314	1
pyrimidine nucleoside binding	12036	1884	2	0.0515	314	1
DNA topoisomerase activity	12036	3916	15	0.057	314	2
negative regulation of heart contraction	12036	45822	3	0.0762	314	1
developmental pigmentation	12036	48066	3	0.0762	314	1
ER ubiquitin ligase complex	12036	835	3	0.0762	314	1
nucleoside salvage	12036	43174	3	0.0762	314	1
negative regulation of translational initiation	12036	45947	3	0.0762	314	1
Hrd1p ubiquitin ligase complex	12036	836	3	0.0762	314	1
virus-host interaction	12036	19048	3	0.0762	314	1
G-protein coupled receptor protein signaling pathway	12036	7186	87	0.0769	314	5
symbiosis, encompassing mutualism through parasitism	12036	44403	20	0.0947	314	2
rhodopsin mediated phototransduction	12036	9586	4	0.1	314	1
regulation of phospholipid biosynthetic process	12036	71071	4	0.1	314	1
indolalkylamine catabolic process	12036	46218	4	0.1	314	1
regulation of the force of heart contraction	12036	2026	4	0.1	314	1
indole derivative catabolic process	12036	42436	4	0.1	314	1
deoxynucleoside kinase activity	12036	19136	4	0.1	314	1
pyrimidine nucleoside biosynthetic process	12036	46134	4	0.1	314	1
nucleoside kinase activity	12036	19206	4	0.1	314	1
cytoplasmic ubiquitin ligase complex	12036	153	4	0.1	314	1
response to oxidative stress	12036	6979	95	0.102	314	5
coenzyme metabolic process	12036	6732	186	0.114	314	8
cofactor metabolic process	12036	51186	220	0.122	314	9
detection of light stimulus involved in sensory perception	12036	50962	5	0.124	314	1
detection of light stimulus involved in visual perception	12036	50908	5	0.124	314	1
detection of visible light	12036	9584	5	0.124	314	1
deoxyribonucleoside metabolic process	12036	9120	5	0.124	314	1
phototransduction, visible light	12036	7603	5	0.124	314	1
pyrimidine deoxyribonucleoside metabolic process	12036	46125	5	0.124	314	1
regulation of protein homodimerization activity	12036	43496	5	0.124	314	1
gonad development	12036	8406	25	0.138	314	2
indole and derivative metabolic process	12036	42430	6	0.147	314	1
negative regulation of G-protein coupled receptor protein signaling pathway	12036	45744	6	0.147	314	1
indole derivative metabolic process	12036	42434	6	0.147	314	1
indolalkylamine metabolic process	12036	6586	6	0.147	314	1
guanylyltransferase activity	12036	70568	6	0.147	314	1
development of primary sexual characteristics	12036	45137	27	0.156	314	2
regulation of cytokine production	12036	1817	27	0.156	314	2
isomerase activity	12036	16853	110	0.16	314	5
cellular biogenic amine catabolic process	12036	42402	7	0.169	314	1
ovarian follicle development	12036	1541	7	0.169	314	1
transport	12036	6810	2265	0.174	314	66
endoplasmic reticulum	12036	5783	405	0.174	314	14
localization	12036	51179	2458	0.182	314	71
regulation of peptidyl-threonine phosphorylation	12036	10799	8	0.191	314	1
regulation of G-protein coupled receptor protein signaling pathway	12036	8277	8	0.191	314	1
cellular amino acid derivative catabolic process	12036	42219	8	0.191	314	1
positive regulation of lipid biosynthetic process	12036	46889	8	0.191	314	1
myeloid leukocyte differentiation	12036	2573	8	0.191	314	1
pigmentation	12036	43473	8	0.191	314	1
establishment of localization	12036	51234	2283	0.192	314	66
sex differentiation	12036	7548	31	0.193	314	2
carbon-carbon lyase activity	12036	16830	32	0.203	314	2
mRNA export from nucleus	12036	6406	33	0.212	314	2
G-protein-coupled receptor binding	12036	1664	9	0.212	314	1
positive regulation of lipid metabolic process	12036	45834	9	0.212	314	1
ovulation cycle process	12036	22602	9	0.212	314	1
mRNA transport	12036	51028	33	0.212	314	2
nuclear export	12036	51168	61	0.213	314	3
ovulation cycle	12036	42698	10	0.232	314	1
detection of light stimulus	12036	9583	10	0.232	314	1
ubiquitin ligase complex	12036	151	191	0.232	314	7
phototransduction	12036	7602	10	0.232	314	1
regulation of peptidyl-serine phosphorylation	12036	33135	10	0.232	314	1
female gonad development	12036	8585	10	0.232	314	1
identical protein binding	12036	42802	126	0.233	314	5
signaling	12036	23052	1403	0.24	314	41
lyase activity	12036	16829	128	0.242	314	5
sensory perception of light stimulus	12036	50953	11	0.252	314	1
visual perception	12036	7601	11	0.252	314	1
development of primary female sexual characteristics	12036	46545	11	0.252	314	1
female sex differentiation	12036	46660	11	0.252	314	1
myeloid cell differentiation	12036	30099	12	0.272	314	1
oxidoreductase activity	12036	16491	445	0.273	314	14
positive regulation of growth	12036	45927	40	0.28	314	2
signaling process	12036	23046	1392	0.28	314	40
signal transmission	12036	23060	1392	0.28	314	40
protein kinase activity	12036	4672	1657	0.289	314	47
RNA export from nucleus	12036	6405	41	0.29	314	2
nucleoside biosynthetic process	12036	9163	13	0.291	314	1
regulation of translational initiation	12036	6446	13	0.291	314	1
response to inorganic substance	12036	10035	142	0.313	314	5
membrane	12036	16020	2646	0.313	314	73
regulation of cell growth	12036	1558	44	0.319	314	2
regulation of growth	12036	40008	76	0.319	314	3
pyrimidine nucleoside metabolic process	12036	6213	15	0.328	314	1
cellular metabolic compound salvage	12036	43094	15	0.328	314	1
signal transduction	12036	7165	1348	0.33	314	38
leukocyte differentiation	12036	2521	16	0.345	314	1
establishment of RNA localization	12036	51236	47	0.348	314	2
RNA transport	12036	50658	47	0.348	314	2
nucleic acid transport	12036	50657	47	0.348	314	2
phosphotransferase activity, alcohol group as acceptor	12036	16773	1734	0.35	314	48
negative regulation of multicellular organismal process	12036	51241	49	0.367	314	2
neurological system process	12036	50877	119	0.377	314	4
kinase activity	12036	16301	1788	0.377	314	49
positive regulation of protein binding	12036	32092	18	0.379	314	1
positive regulation of developmental growth	12036	48639	19	0.395	314	1
positive regulation of cell growth	12036	30307	19	0.395	314	1
carboxy-lyase activity	12036	16831	19	0.395	314	1
reproductive structure development	12036	48608	87	0.397	314	3
RNA localization	12036	6403	54	0.413	314	2
negative regulation of translation	12036	17148	21	0.426	314	1
pigment metabolic process	12036	42440	22	0.441	314	1
detection of stimulus involved in sensory perception	12036	50906	22	0.441	314	1
cell surface receptor linked signaling pathway	12036	7166	169	0.452	314	5
regulation of lipid biosynthetic process	12036	46890	23	0.456	314	1
regulation of translation	12036	6417	60	0.467	314	2
transferase activity, transferring phosphorus-containing groups	12036	16772	1958	0.468	314	52
response to light stimulus	12036	9416	62	0.484	314	2
system process	12036	3008	138	0.487	314	4
interspecies interaction between organisms	12036	44419	102	0.5	314	3
ligase activity	12036	16874	448	0.505	314	12
regulation of system process	12036	44057	65	0.509	314	2
protein transport	12036	15031	489	0.513	314	13
nucleotidyltransferase activity	12036	16779	104	0.513	314	3
macromolecule localization	12036	33036	799	0.519	314	21
signaling pathway	12036	23033	1107	0.52	314	29
regulation of heart contraction	12036	8016	28	0.523	314	1
peroxidase activity	12036	4601	28	0.523	314	1
cellular biogenic amine metabolic process	12036	6576	29	0.536	314	1
positive regulation of cell size	12036	45793	29	0.536	314	1
positive regulation of molecular function	12036	44093	226	0.541	314	6
response to organic substance	12036	10033	305	0.544	314	8
membrane part	12036	44425	931	0.556	314	24
regulation of protein binding	12036	43393	31	0.56	314	1
rhythmic process	12036	48511	31	0.56	314	1
oxidoreductase activity, acting on peroxide as acceptor	12036	16684	31	0.56	314	1
protein localization	12036	8104	623	0.563	314	16
establishment of protein localization	12036	45184	506	0.563	314	13
nuclear transport	12036	51169	112	0.563	314	3
nucleocytoplasmic transport	12036	6913	112	0.563	314	3
purine ribonucleoside metabolic process	12036	46128	32	0.571	314	1
detection of external stimulus	12036	9581	32	0.571	314	1
detection of abiotic stimulus	12036	9582	33	0.583	314	1
purine nucleoside metabolic process	12036	42278	33	0.583	314	1
posttranscriptional regulation of gene expression	12036	10608	156	0.584	314	4
response to chemical stimulus	12036	42221	514	0.586	314	13
nucleobase, nucleoside, nucleotide kinase activity	12036	19205	35	0.604	314	1
regulation of protein modification process	12036	31399	202	0.61	314	5
positive regulation of catalytic activity	12036	43085	203	0.614	314	5
cognition	12036	50890	79	0.615	314	2
protein metabolic process	12036	19538	3024	0.62	314	77
nucleobase, nucleoside, nucleotide and nucleic acid transport	12036	15931	80	0.622	314	2
regulation of anatomical structure size	12036	90066	80	0.622	314	2
subsynaptic reticulum	12036	71212	205	0.623	314	5
endoplasmic reticulum part	12036	44432	205	0.623	314	5
heterocycle catabolic process	12036	46700	164	0.624	314	4
detection of stimulus	12036	51606	37	0.625	314	1
catalytic activity	12036	3824	5686	0.627	314	146
regulation of developmental growth	12036	48638	38	0.634	314	1
hemopoiesis	12036	30097	38	0.634	314	1
negative regulation of protein amino acid phosphorylation	12036	1933	38	0.634	314	1
hemopoietic or lymphoid organ development	12036	48534	38	0.634	314	1
aromatic compound catabolic process	12036	19439	168	0.642	314	4
ribonucleoside metabolic process	12036	9119	39	0.644	314	1
multi-organism process	12036	51704	172	0.661	314	4
immune system development	12036	2520	41	0.662	314	1
macromolecule metabolic process	12036	43170	4102	0.662	314	104
antioxidant activity	12036	16209	41	0.662	314	1
positive regulation of developmental process	12036	51094	87	0.667	314	2
response to radiation	12036	9314	87	0.667	314	2
endoplasmic reticulum membrane	12036	5789	175	0.674	314	4
regulation of cellular protein metabolic process	12036	32268	343	0.676	314	8
protein serine/threonine kinase activity	12036	4674	830	0.678	314	20
negative regulation of cellular protein metabolic process	12036	32269	89	0.679	314	2
positive regulation of binding	12036	51099	43	0.68	314	1
biological_process	12036	8150	8745	0.682	314	225
nuclear membrane-endoplasmic reticulum network	12036	42175	180	0.695	314	4
regulation of lipid metabolic process	12036	19216	45	0.696	314	1
regulation of cell morphogenesis	12036	22604	45	0.696	314	1
negative regulation of phosphorylation	12036	42326	45	0.696	314	1
cellular amino acid derivative metabolic process	12036	6575	92	0.697	314	2
cellular protein catabolic process	12036	44257	434	0.701	314	10
regulation of cellular response to stress	12036	80135	93	0.702	314	2
negative regulation of transcription, DNA-dependent	12036	45892	93	0.702	314	2
nucleoside metabolic process	12036	9116	46	0.704	314	1
sensory perception	12036	7600	46	0.704	314	1
regulation of response to stress	12036	80134	139	0.707	314	3
negative regulation of protein metabolic process	12036	51248	94	0.708	314	2
negative regulation of transcription	12036	16481	94	0.708	314	2
reproduction	12036	3	519	0.708	314	12
response to abiotic stimulus	12036	9628	227	0.71	314	5
cytoplasmic part	12036	44444	2589	0.71	314	64
nucleobase, nucleoside and nucleotide metabolic process	12036	55086	270	0.711	314	6
cellular protein metabolic process	12036	44267	2707	0.711	314	67
regulation of catalytic activity	12036	50790	313	0.713	314	7
regulation of molecular function	12036	65009	357	0.719	314	8
molecular_function	12036	3674	10607	0.72	314	274
regulation of biological process	12036	50789	2912	0.722	314	72
cellular process	12036	9987	7989	0.726	314	204
receptor binding	12036	5102	49	0.727	314	1
regulation of cellular process	12036	50794	2839	0.728	314	70
negative regulation of gene expression	12036	10629	232	0.728	314	5
regulation of protein metabolic process	12036	51246	361	0.73	314	8
negative regulation of phosphorus metabolic process	12036	10563	50	0.734	314	1
nucleobase, nucleoside and nucleotide biosynthetic process	12036	34404	145	0.734	314	3
negative regulation of phosphate metabolic process	12036	45936	50	0.734	314	1
multicellular organismal development	12036	7275	448	0.737	314	10
regulation of phosphorus metabolic process	12036	51174	191	0.738	314	4
regulation of biological quality	12036	65008	901	0.738	314	21
regulation of phosphate metabolic process	12036	19220	191	0.738	314	4
system development	12036	48731	366	0.744	314	8
negative regulation of macromolecule biosynthetic process	12036	10558	238	0.748	314	5
reproductive process	12036	22414	500	0.761	314	11
regulation of protein amino acid phosphorylation	12036	1932	152	0.763	314	3
protein catabolic process	12036	30163	459	0.764	314	10
cellular macromolecule metabolic process	12036	44260	3770	0.764	314	93
positive regulation of cellular metabolic process	12036	31325	374	0.765	314	8
multicellular organismal process	12036	32501	546	0.769	314	12
negative regulation of protein modification process	12036	31400	56	0.773	314	1
positive regulation of metabolic process	12036	9893	381	0.782	314	8
negative regulation of RNA metabolic process	12036	51253	110	0.786	314	2
response to stimulus	12036	50896	1382	0.791	314	32
negative regulation of nitrogen compound metabolic process	12036	51172	207	0.793	314	4
nucleoside binding	12036	1882	2229	0.796	314	53
negative regulation of cellular biosynthetic process	12036	31327	254	0.797	314	5
negative regulation of biosynthetic process	12036	9890	255	0.8	314	5
regulation of binding	12036	51098	61	0.801	314	1
amine catabolic process	12036	9310	62	0.807	314	1
regulation of multicellular organismal process	12036	51239	213	0.811	314	4
regulation of cell size	12036	8361	63	0.812	314	1
regulation of phosphorylation	12036	42325	166	0.812	314	3
negative regulation of macromolecule metabolic process	12036	10605	307	0.817	314	6
primary metabolic process	12036	44238	4957	0.818	314	122
transferase activity	12036	16740	2692	0.822	314	64
cellular macromolecule catabolic process	12036	44265	531	0.824	314	11
regulation of cellular biosynthetic process	12036	31326	750	0.832	314	16
negative regulation of cellular metabolic process	12036	31324	314	0.833	314	6
regulation of biosynthetic process	12036	9889	751	0.833	314	16
transcription regulator activity	12036	30528	173	0.834	314	3
negative regulation of cellular process	12036	48523	667	0.835	314	14
negative regulation of cell communication	12036	10648	123	0.835	314	2
positive regulation of cellular component organization	12036	51130	126	0.845	314	2
anatomical structure development	12036	48856	588	0.847	314	12
nucleobase, nucleoside, nucleotide and nucleic acid biosynthetic process	12036	34654	321	0.848	314	6
regulation of macromolecule biosynthetic process	12036	10556	677	0.85	314	14
nitrogen compound metabolic process	12036	6807	4382	0.853	314	106
positive regulation of multicellular organismal process	12036	51240	129	0.854	314	2
reproductive developmental process	12036	3006	181	0.855	314	3
reproductive cellular process	12036	48610	130	0.857	314	2
regulation of cellular component size	12036	32535	74	0.859	314	1
regulation of gene expression	12036	10468	683	0.859	314	14
negative regulation of metabolic process	12036	9892	327	0.86	314	6
cellular response to stress	12036	33554	898	0.86	314	19
cytoplasm	12036	5737	3805	0.86	314	91
heterocycle metabolic process	12036	46483	1525	0.861	314	34
cellular localization	12036	51641	986	0.863	314	21
negative regulation of biological process	12036	48519	688	0.866	314	14
metabolic process	12036	8152	5412	0.867	314	132
cellular catabolic process	12036	44248	1033	0.869	314	22
cellular aromatic compound metabolic process	12036	6725	1535	0.87	314	34
amine metabolic process	12036	9308	239	0.874	314	4
cell differentiation	12036	30154	288	0.875	314	5
cellular response to stimulus	12036	51716	1166	0.876	314	25
regulation of developmental process	12036	50793	190	0.877	314	3
regulation of anatomical structure morphogenesis	12036	22603	81	0.883	314	1
organ development	12036	48513	294	0.886	314	5
response to stress	12036	6950	1051	0.887	314	22
negative regulation of nucleobase, nucleoside, nucleotide and nucleic acid metabolic process	12036	45934	142	0.889	314	2
biological regulation	12036	65007	3222	0.892	314	75
small molecule catabolic process	12036	44282	198	0.894	314	3
intracellular membrane-bounded organelle	12036	43231	3862	0.896	314	91
hydrolase activity	12036	16787	2265	0.897	314	51
positive regulation of cellular biosynthetic process	12036	31328	200	0.898	314	3
positive regulation of biosynthetic process	12036	9891	201	0.899	314	3
macromolecule catabolic process	12036	9057	582	0.899	314	11
regulation of macromolecule metabolic process	12036	60255	941	0.905	314	19
developmental process	12036	32502	634	0.907	314	12
reproductive process in a multicellular organism	12036	48609	151	0.908	314	2
nucleobase, nucleoside, nucleotide and nucleic acid metabolic process	12036	6139	1498	0.908	314	32
multicellular organism reproduction	12036	32504	154	0.914	314	2
cell	12036	5623	7218	0.915	314	177
cell part	12036	44464	7218	0.915	314	177
membrane-bounded organelle	12036	43227	3976	0.915	314	93
negative regulation of signaling pathway	12036	35467	93	0.915	314	1
catabolic process	12036	9056	1086	0.918	314	22
protein complex	12036	43234	2058	0.921	314	45
regulation of primary metabolic process	12036	80090	918	0.922	314	18
DNA binding	12036	3677	471	0.929	314	8
small molecule biosynthetic process	12036	44283	327	0.932	314	5
regulation of nitrogen compound metabolic process	12036	51171	888	0.933	314	17
cellular developmental process	12036	48869	435	0.94	314	7
cellular_component	12036	5575	7314	0.94	314	178
regulation of cellular component organization	12036	51128	283	0.941	314	4
regulation of RNA metabolic process	12036	51252	485	0.942	314	8
regulation of cellular metabolic process	12036	31323	1220	0.947	314	24
protein binding	12036	5515	3296	0.947	314	74
organelle membrane	12036	31090	495	0.949	314	8
positive regulation of cellular process	12036	48522	507	0.957	314	8
cellular metabolic process	12036	44237	4957	0.958	314	115
intracellular transport	12036	46907	751	0.96	314	13
cellular amino acid and derivative metabolic process	12036	6519	250	0.961	314	3
response to external stimulus	12036	9605	463	0.961	314	7
regulation of transcription	12036	45449	418	0.964	314	6
regulation of transcription, DNA-dependent	12036	6355	417	0.964	314	6
regulation of metabolic process	12036	19222	1274	0.969	314	24
endomembrane system	12036	12505	528	0.969	314	8
regulation of signaling pathway	12036	35466	202	0.97	314	2
cellular amine metabolic process	12036	44106	202	0.97	314	2
positive regulation of biological process	12036	48518	534	0.971	314	8
regulation of response to stimulus	12036	48583	322	0.971	314	4
biosynthetic process	12036	9058	1240	0.973	314	23
immune system process	12036	2376	136	0.973	314	1
regulation of nucleobase, nucleoside, nucleotide and nucleic acid metabolic process	12036	19219	639	0.974	314	10
binding	12036	5488	7025	0.974	314	167
organelle	12036	43226	4452	0.977	314	100
regulation of cell communication	12036	10646	276	0.977	314	3
establishment of localization in cell	12036	51649	845	0.978	314	14
organelle part	12036	44422	2186	0.98	314	44
intracellular organelle	12036	43229	4391	0.98	314	98
cellular nitrogen compound metabolic process	12036	34641	1846	0.981	314	36
intracellular organelle part	12036	44446	2145	0.981	314	43
cellular biosynthetic process	12036	44249	1198	0.984	314	21
macromolecular complex	12036	32991	2554	0.985	314	52
cellular nitrogen compound biosynthetic process	12036	44271	567	0.993	314	7
intracellular part	12036	44424	5615	0.994	314	125
small molecule metabolic process	12036	44281	898	0.995	314	13
intracellular	12036	5622	5633	0.995	314	125
nucleic acid binding	12036	3676	1235	0.999	314	18

## Sheet: shared_GO_enrichment
Data S2: Source data for Figure 5C - GO enrichment analysis of "shared" DEGs
GO Description	N	GO ID	n	pValue	X	x
reciprocal meiotic recombination	12036	7131	215	0.0001	695	27
M phase	12036	279	401	0.0001	695	42
meiotic cell cycle	12036	51321	301	0.0001	695	34
cell cycle	12036	7049	761	0.0002	695	68
cell cycle phase	12036	22403	441	0.0003	695	44
SCF-dependent proteasomal ubiquitin-dependent protein catabolic process	12036	31146	71	0.0007	695	12
protein deubiquitination	12036	16579	115	0.0009	695	16
DNA binding	12036	3677	471	0.0011	695	44
centrosome separation	12036	51299	15	0.0012	695	5
SCF ubiquitin ligase complex	12036	19005	76	0.0013	695	12
cullin-RING ubiquitin ligase complex	12036	31461	120	0.0014	695	16
protein modification by small protein removal	12036	70646	125	0.0022	695	16
small conjugating protein-specific protease activity	12036	19783	118	0.0032	695	15
two-component response regulator activity	12036	156	2	0.0033	695	2
UDP-galactopyranose mutase activity	12036	8767	2	0.0033	695	2
ubiquitin-specific protease activity	12036	4843	108	0.0036	695	14
mitotic centrosome separation	12036	7100	13	0.0052	695	4
mitotic cell cycle checkpoint	12036	7093	225	0.0055	695	23
acetyl-CoA transporter activity	12036	8521	7	0.0056	695	3
U3 snoRNA binding	12036	34511	14	0.0069	695	4
cell cycle checkpoint	12036	75	231	0.0076	695	23
DNA integration	12036	15074	8	0.0086	695	3
nucleoside transmembrane transporter activity	12036	5337	23	0.0089	695	5
regulation of mitosis	12036	7088	52	0.0094	695	8
extracellular matrix binding	12036	50840	3	0.0096	695	2
histone serine kinase activity	12036	35174	3	0.0096	695	2
dystrophin-associated glycoprotein complex	12036	16010	3	0.0096	695	2
histone kinase activity (H3-S10 specific)	12036	35175	3	0.0096	695	2
female meiosis I	12036	7144	3	0.0096	695	2
muscle attachment	12036	16203	3	0.0096	695	2
dystroglycan complex	12036	16011	3	0.0096	695	2
nerve development	12036	21675	3	0.0096	695	2
laminin binding	12036	43236	3	0.0096	695	2
regulation of mitotic cell cycle	12036	7346	324	0.0126	695	29
ubiquitin ligase complex	12036	151	191	0.0145	695	19
mitosis	12036	7067	69	0.0172	695	9
M phase of mitotic cell cycle	12036	87	69	0.0172	695	9
regulation of cell cycle process	12036	10564	364	0.0193	695	31
regulation of nuclear division	12036	51783	59	0.0194	695	8
coenzyme transporter activity	12036	51185	12	0.0285	695	3
regulation of cell cycle	12036	51726	437	0.0308	695	35
proteasomal ubiquitin-dependent protein catabolic process	12036	43161	223	0.0335	695	20
nucleobase, nucleoside, nucleotide and nucleic acid transmembrane transporter activity	12036	15932	34	0.0439	695	5
nuclear division	12036	280	108	0.0471	695	11
skeletal muscle organ development	12036	60538	25	0.0531	695	4
histone kinase activity	12036	35173	7	0.0576	695	2
protein kinase activity	12036	4672	1657	0.0604	695	110
cofactor transporter activity	12036	51184	16	0.0612	695	3
snoRNA binding	12036	30515	27	0.0673	695	4
proteasomal protein catabolic process	12036	10498	246	0.0768	695	20
protein modification by small protein conjugation or removal	12036	70647	412	0.0785	695	31
organelle fission	12036	48285	118	0.0786	695	11
cysteine-type peptidase activity	12036	8234	191	0.0861	695	16
protein serine/threonine kinase activity	12036	4674	830	0.1226	695	56
modification-dependent protein catabolic process	12036	19941	358	0.1345	695	26
ubiquitin-dependent protein catabolic process	12036	6511	343	0.1362	695	25
nucleic acid binding	12036	3676	1235	0.1462	695	80
phosphotransferase activity, alcohol group as acceptor	12036	16773	1734	0.1487	695	110
centrosome cycle	12036	7098	51	0.1699	695	5
microtubule organizing center organization	12036	31023	51	0.1699	695	5
centrosome organization	12036	51297	51	0.1699	695	5
modification-dependent macromolecule catabolic process	12036	43632	369	0.1699	695	26
binding	12036	5488	7025	0.1738	695	418
protein binding	12036	5515	3296	0.1859	695	201
nervous system development	12036	7399	202	0.1907	695	15
regulation of organelle organization	12036	33043	173	0.2003	695	13
kinase activity	12036	16301	1788	0.2115	695	111
female meiosis	12036	7143	15	0.2135	695	2
post-translational protein modification	12036	43687	1958	0.2143	695	121
signal transducer activity	12036	4871	401	0.2289	695	27
muscle organ development	12036	7517	44	0.2479	695	4
molecular transducer activity	12036	60089	412	0.2736	695	27
transferase activity, transferring phosphorus-containing groups	12036	16772	1958	0.28	695	119
peptidase activity, acting on L-amino acid peptides	12036	70011	474	0.3264	695	30
intramolecular transferase activity	12036	16866	22	0.3655	695	2
peptidase activity	12036	8233	485	0.374	695	30
muscle structure development	12036	61061	54	0.38	695	4
protein modification process	12036	6464	2128	0.3907	695	126
cellular protein catabolic process	12036	44257	434	0.452	695	26
proteolysis involved in cellular protein catabolic process	12036	51603	434	0.452	695	26
mitotic cell cycle	12036	278	259	0.5338	695	15
transmembrane transporter activity	12036	22857	1304	0.5342	695	75
microtubule cytoskeleton organization	12036	226	247	0.5684	695	14
transferase activity	12036	16740	2692	0.5695	695	154
protein catabolic process	12036	30163	459	0.5706	695	26
regulation of cellular component organization	12036	51128	283	0.5721	695	16
nucleic acid metabolic process	12036	90304	1220	0.594	695	69
macromolecule modification	12036	43412	2272	0.6409	695	128
cellular macromolecule metabolic process	12036	44260	3770	0.6678	695	213
substrate-specific transmembrane transporter activity	12036	22891	1017	0.6698	695	56
transcription regulator activity	12036	30528	173	0.6743	695	9
molecular_function	12036	3674	10607	0.6886	695	609
proteolysis	12036	6508	747	0.7173	695	40
macromolecule metabolic process	12036	43170	4102	0.7273	695	230
nitrogen compound metabolic process	12036	6807	4382	0.7289	695	246
signal transduction	12036	7165	1348	0.7433	695	73
regulation of cellular process	12036	50794	2839	0.7519	695	157
transporter activity	12036	5215	1430	0.7664	695	77
cellular macromolecule catabolic process	12036	44265	531	0.7831	695	27
signaling	12036	23052	1403	0.7847	695	75
cytoskeleton organization	12036	7010	326	0.7848	695	16
system development	12036	48731	366	0.7932	695	18
signaling process	12036	23046	1392	0.7986	695	74
signal transmission	12036	23060	1392	0.7986	695	74
macromolecule catabolic process	12036	9057	582	0.8232	695	29
regulation of biological process	12036	50789	2912	0.8343	695	158
catabolic process	12036	9056	1086	0.8372	695	56
cellular catabolic process	12036	44248	1033	0.8408	695	53
substrate-specific transporter activity	12036	22892	1164	0.8766	695	59
cellular protein metabolic process	12036	44267	2707	0.8854	695	144
isomerase activity	12036	16853	110	0.886	695	4
microtubule-based process	12036	7017	487	0.9093	695	22
multicellular organismal development	12036	7275	448	0.9098	695	20
organ development	12036	48513	294	0.9233	695	12
cellular nitrogen compound metabolic process	12036	34641	1846	0.9388	695	93
multicellular organismal process	12036	32501	546	0.9389	695	24
protein metabolic process	12036	19538	3024	0.9397	695	158
nucleobase, nucleoside, nucleotide and nucleic acid metabolic process	12036	6139	1498	0.9405	695	74
primary metabolic process	12036	44238	4957	0.9418	695	267
cellular metabolic process	12036	44237	4957	0.9505	695	266
plasma membrane part	12036	44459	548	0.9618	695	23
metabolic process	12036	8152	5412	0.9649	695	290
biological regulation	12036	65007	3222	0.9725	695	165
catalytic activity	12036	3824	5686	0.9785	695	303
hydrolase activity	12036	16787	2265	0.9848	695	110
developmental process	12036	32502	634	0.9866	695	25
plasma membrane	12036	5886	1214	0.9867	695	54
anatomical structure development	12036	48856	588	0.9913	695	22
membrane	12036	16020	2646	0.9924	695	128
organelle organization	12036	6996	1228	0.9953	695	52
RNA binding	12036	3723	585	0.9972	695	20
membrane part	12036	44425	931	0.9985	695	35
biological_process	12036	8150	8745	1	695	459
cellular process	12036	9987	7989	1	695	410
cell part	12036	44464	7218	1	695	319
intracellular	12036	5622	5633	1	695	236
cell	12036	5623	7218	1	695	319
protein complex	12036	43234	2058	1	695	75
cellular component organization	12036	16043	1770	1	695	60
cellular_component	12036	5575	7314	1	695	325
intracellular part	12036	44424	5615	1	695	235
macromolecular complex	12036	32991	2554	1	695	88

## Sheet: tail_GO_enriment
Data S2: Source data for Figure 5C - GO enrichment analysis of "tail" DEGs
GO Description	N	GO ID	n	pValue	X	x
5'-tyrosyl-DNA phosphodiesterase activity	12036	70260	3	0.0008	195	2
double-strand break repair	12036	6302	103	0.0014	195	7
DNA helicase activity	12036	3678	52	0.0015	195	5
DNA catabolic process, exonucleolytic	12036	738	4	0.0015	195	2
DNA double-strand break processing	12036	729	4	0.0015	195	2
tyrosyl-DNA phosphodiesterase activity	12036	70259	4	0.0015	195	2
DNA repair	12036	6281	237	0.0017	195	11
two-component sensor activity	12036	155	322	0.0023	195	13
protein histidine kinase activity	12036	4673	323	0.0023	195	13
phosphotransferase activity, nitrogenous group as acceptor	12036	16775	324	0.0024	195	13
response to tropane	12036	14073	5	0.0025	195	2
response to cocaine	12036	42220	5	0.0025	195	2
3'-5' DNA helicase activity	12036	43138	20	0.0039	195	3
positive regulation of DNA repair	12036	45739	7	0.0052	195	2
PML body	12036	16605	7	0.0052	195	2
signal transducer activity	12036	4871	401	0.0057	195	14
histidine phosphotransfer kinase activity	12036	9927	23	0.0058	195	3
proteasomal protein catabolic process	12036	10498	246	0.0068	195	10
DNA-dependent ATPase activity	12036	8094	105	0.0072	195	6
molecular transducer activity	12036	60089	412	0.0072	195	14
helicase activity	12036	4386	139	0.0074	195	7
recombinational repair	12036	725	76	0.0077	195	5
positive regulation of protein complex assembly	12036	31334	26	0.0083	195	3
positive regulation of protein ubiquitination	12036	31398	26	0.0083	195	3
regulation of proteolysis	12036	30162	142	0.0083	195	7
ATPase activity	12036	16887	553	0.0085	195	17
single-stranded DNA binding	12036	3697	51	0.0092	195	4
Cdc73/Paf1 complex	12036	16593	10	0.0108	195	2
response to DNA damage stimulus	12036	6974	487	0.0129	195	15
positive regulation of protein polymerization	12036	32273	12	0.0155	195	2
DNA metabolic process	12036	6259	546	0.016	195	16
eclosion rhythm	12036	8062	1	0.0162	195	1
detection of oxidative stress	12036	70994	1	0.0162	195	1
polyphosphate kinase activity	12036	8976	1	0.0162	195	1
short-chain fatty acid catabolic process	12036	19626	1	0.0162	195	1
propionate catabolic process	12036	19543	1	0.0162	195	1
propionate catabolic process, 2-methylcitrate cycle	12036	19629	1	0.0162	195	1
polyphosphate kinase complex	12036	9358	1	0.0162	195	1
eclosion	12036	7562	1	0.0162	195	1
inositol trisphosphate kinase activity	12036	51766	1	0.0162	195	1
inositol tetrakisphosphate kinase activity	12036	51765	1	0.0162	195	1
inositol tetrakisphosphate 1-kinase activity	12036	47325	1	0.0162	195	1
polyphosphate biosynthetic process	12036	6799	1	0.0162	195	1
ribosomal-protein-alanine N-acetyltransferase activity	12036	8999	1	0.0162	195	1
protein histidine kinase complex	12036	9365	1	0.0162	195	1
polyphosphate metabolic process	12036	6797	1	0.0162	195	1
UBC13-MMS2 complex	12036	31372	1	0.0162	195	1
organism emergence from protective structure	12036	71684	1	0.0162	195	1
acylphosphatase activity	12036	3998	1	0.0162	195	1
UBC13-UEV1A complex	12036	35370	1	0.0162	195	1
behavioral response to cocaine	12036	48148	1	0.0162	195	1
positive regulation of cellular component organization	12036	51130	126	0.0166	195	6
DNA duplex unwinding	12036	32508	34	0.0173	195	3
nuclear ubiquitin ligase complex	12036	152	34	0.0173	195	3
response to ammonium ion	12036	60359	13	0.0181	195	2
DNA catabolic process	12036	6308	13	0.0181	195	2
DNA geometric change	12036	32392	35	0.0187	195	3
cellular response to stress	12036	33554	898	0.0191	195	23
kinase activity	12036	16301	1788	0.0193	195	40
phosphotransferase activity, alcohol group as acceptor	12036	16773	1734	0.0193	195	39
kinesin complex	12036	5871	36	0.0202	195	3
negative regulation of protein binding	12036	32091	14	0.0209	195	2
regulation of protein ubiquitination	12036	31396	37	0.0217	195	3
cellular response to stimulus	12036	51716	1166	0.0221	195	28
microtubule	12036	5874	138	0.0248	195	6
positive regulation of protein modification process	12036	31401	102	0.025	195	5
regulation of proteasomal protein catabolic process	12036	61136	102	0.025	195	5
protein kinase activity	12036	4672	1657	0.0251	195	37
cellular macromolecule catabolic process	12036	44265	531	0.0259	195	15
macromolecule catabolic process	12036	9057	582	0.0271	195	16
double-strand break repair via homologous recombination	12036	724	71	0.028	195	4
proteasomal ubiquitin-dependent protein catabolic process	12036	43161	223	0.0288	195	8
protein targeting to peroxisome	12036	6625	17	0.0303	195	2
sleep	12036	30431	17	0.0303	195	2
proteasome binding	12036	70628	17	0.0303	195	2
response to alkaloid	12036	43279	17	0.0303	195	2
ubiquitin-specific protease activity	12036	4843	108	0.031	195	5
positive regulation of organelle organization	12036	10638	74	0.0319	195	4
DNA dealkylation involved in DNA repair	12036	6307	2	0.0321	195	1
establishment of ommatidial planar polarity	12036	42067	2	0.0321	195	1
hindbrain structural organization	12036	21577	2	0.0321	195	1
cerebellum structural organization	12036	21589	2	0.0321	195	1
antibiotic catabolic process	12036	17001	2	0.0321	195	1
primary spermatocyte growth	12036	7285	2	0.0321	195	1
branching involved in salivary gland morphogenesis	12036	60445	2	0.0321	195	1
regulation of ecdysteroid secretion	12036	7555	2	0.0321	195	1
HslUV protease complex	12036	9376	2	0.0321	195	1
Noc2p-Noc3p complex	12036	30691	2	0.0321	195	1
Noc1p-Noc2p complex	12036	30690	2	0.0321	195	1
ammonium transmembrane transporter activity	12036	8519	2	0.0321	195	1
telomeric 3' overhang formation	12036	31860	2	0.0321	195	1
queuine tRNA-ribosyltransferase activity	12036	8479	2	0.0321	195	1
peptidyl-serine acetylation	12036	30920	2	0.0321	195	1
N-terminal peptidyl-serine acetylation	12036	17198	2	0.0321	195	1
3-hydroxyacyl-CoA dehydrogenase activity	12036	3857	2	0.0321	195	1
single-stranded DNA specific 5'-3' exodeoxyribonuclease activity	12036	45145	2	0.0321	195	1
selection of site for barrier septum formation	12036	918	2	0.0321	195	1
alternative nuclear mRNA splicing, via spliceosome	12036	380	2	0.0321	195	1
SUMO-targeted ubiquitin ligase complex	12036	33768	2	0.0321	195	1
propionate metabolic process	12036	19541	2	0.0321	195	1
regulation of protein folding in endoplasmic reticulum	12036	60904	2	0.0321	195	1
interleukin-1-mediated signaling pathway	12036	70498	2	0.0321	195	1
dolichyl-phosphate beta-D-manosyltransferase activity	12036	4582	2	0.0321	195	1
UFM1 conjugating enzyme activity	12036	71568	2	0.0321	195	1
inositol trisphosphate metabolic process	12036	32957	2	0.0321	195	1
protein binding involved in protein folding	12036	44183	43	0.0322	195	3
cellular response to growth factor stimulus	12036	71363	43	0.0322	195	3
response to growth factor stimulus	12036	70848	43	0.0322	195	3
regulation of protein metabolic process	12036	51246	361	0.0331	195	11
regulation of protein polymerization	12036	32271	18	0.0337	195	2
ubiquitin ligase complex	12036	151	191	0.0359	195	7
protein catabolic process	12036	30163	459	0.0361	195	13
regulation of protein complex assembly	12036	43254	46	0.0382	195	3
protein deubiquitination	12036	16579	115	0.039	195	5
nucleosome	12036	786	20	0.041	195	2
positive regulation of ligase activity	12036	51351	20	0.041	195	2
positive regulation of ubiquitin-protein ligase activity	12036	51443	20	0.041	195	2
endonuclease activity	12036	4519	81	0.0424	195	4
ubiquitin protein ligase binding	12036	31625	81	0.0424	195	4
positive regulation of cellular component biogenesis	12036	44089	48	0.0425	195	3
small conjugating protein-specific protease activity	12036	19783	118	0.0428	195	5
transcription elongation factor complex	12036	8023	21	0.0448	195	2
peroxisomal transport	12036	43574	21	0.0448	195	2
cullin-RING ubiquitin ligase complex	12036	31461	120	0.0455	195	5
pyrophosphatase activity	12036	16462	1032	0.0455	195	24
regulation of protein modification process	12036	31399	202	0.0463	195	7
transferase activity, transferring phosphorus-containing groups	12036	16772	1958	0.0464	195	41
ATP binding	12036	5524	2071	0.0467	195	43
hydrolase activity, acting on acid anhydrides, in phosphorus-containing anhydrides	12036	16818	1035	0.0468	195	24
protein complex binding	12036	32403	50	0.0471	195	3
hydrolase activity, acting on acid anhydrides	12036	16817	1037	0.0476	195	24
meiotic DNA double-strand break processing	12036	706	3	0.0478	195	1
5'-3' exodeoxyribonuclease activity	12036	35312	3	0.0478	195	1
positive regulation of maintenance of sister chromatid cohesion	12036	34093	3	0.0478	195	1
positive regulation of maintenance of mitotic sister chromatid cohesion	12036	34184	3	0.0478	195	1
DNA replication, removal of RNA primer	12036	43137	3	0.0478	195	1
nuclear inclusion body	12036	42405	3	0.0478	195	1
response to red or far red light	12036	9639	3	0.0478	195	1
anatomical structure arrangement	12036	48532	3	0.0478	195	1
photomorphogenesis	12036	9640	3	0.0478	195	1
ethanolamine kinase activity	12036	4305	3	0.0478	195	1
positive regulation of actin filament polymerization	12036	30838	3	0.0478	195	1
embryonic body morphogenesis	12036	10172	3	0.0478	195	1
choline kinase activity	12036	4103	3	0.0478	195	1
cellular response to gamma radiation	12036	71480	3	0.0478	195	1
DNA replication, Okazaki fragment processing	12036	33567	3	0.0478	195	1
short-chain fatty acid metabolic process	12036	46459	3	0.0478	195	1
single-stranded DNA specific exodeoxyribonuclease activity	12036	8297	3	0.0478	195	1
lung morphogenesis	12036	60425	3	0.0478	195	1
epithelial tube branching involved in lung morphogenesis	12036	60441	3	0.0478	195	1
lysozyme activity	12036	3796	3	0.0478	195	1
imaginal disc growth	12036	7446	3	0.0478	195	1
positive regulation of sister chromatid cohesion	12036	45876	3	0.0478	195	1
steroid dehydrogenase activity, acting on the CH-OH group of donors, NAD or NADP as acceptor	12036	33764	3	0.0478	195	1
negative regulation of protein homodimerization activity	12036	90074	3	0.0478	195	1
enoyl-CoA hydratase activity	12036	4300	3	0.0478	195	1
regulation of maintenance of sister chromatid cohesion	12036	34091	3	0.0478	195	1
regulation of maintenance of mitotic sister chromatid cohesion	12036	34182	3	0.0478	195	1
cytoplasmic pattern recognition receptor signaling pathway	12036	2753	3	0.0478	195	1
cellular response to radiation	12036	71478	22	0.0488	195	2
microtubule polymerization	12036	46785	22	0.0488	195	2
cellular lipid catabolic process	12036	44242	85	0.0491	195	4
cellular protein catabolic process	12036	44257	434	0.05	195	12
proteolysis involved in cellular protein catabolic process	12036	51603	434	0.05	195	12
adenyl ribonucleotide binding	12036	32559	2083	0.0506	195	43
protein modification by small protein removal	12036	70646	125	0.0525	195	5
regulation of cellular protein metabolic process	12036	32268	343	0.0526	195	10
regulation of ligase activity	12036	51340	23	0.0529	195	2
nucleoside transmembrane transporter activity	12036	5337	23	0.0529	195	2
regulation of DNA repair	12036	6282	23	0.0529	195	2
regulation of ubiquitin-protein ligase activity	12036	51438	23	0.0529	195	2
response to stress	12036	6950	1051	0.0541	195	24
fatty acid catabolic process	12036	9062	53	0.0544	195	3
regulation of protein catabolic process	12036	42176	127	0.0555	195	5
gene silencing by RNA	12036	31047	54	0.0569	195	3
ER-Golgi intermediate compartment	12036	5793	24	0.0571	195	2
response to stimulus	12036	50896	1382	0.0579	195	30
response to endogenous stimulus	12036	9719	170	0.0583	195	6
transferase activity, transferring hexosyl groups	12036	16758	55	0.0595	195	3
protein amino acid O-linked manosylation	12036	35269	4	0.0633	195	1
regulation of sister chromatid cohesion	12036	7063	4	0.0633	195	1
cellular response to interleukin-4	12036	71353	4	0.0633	195	1
cerebellum morphogenesis	12036	21587	4	0.0633	195	1
hindbrain morphogenesis	12036	21575	4	0.0633	195	1
Noc complex	12036	30689	4	0.0633	195	1
ubiquitin conjugating enzyme complex	12036	31371	4	0.0633	195	1
organic cation transmembrane transporter activity	12036	15101	4	0.0633	195	1
negative regulation of fibroblast proliferation	12036	48147	4	0.0633	195	1
intramolecular oxidoreductase activity, transposing C=C bonds	12036	16863	4	0.0633	195	1
protein amino acid manosylation	12036	35268	4	0.0633	195	1
cerebellar cortex development	12036	21695	4	0.0633	195	1
locomotor rhythm	12036	45475	4	0.0633	195	1
bis(5'-nucleosyl)-tetraphosphatase (asymmetrical) activity	12036	4081	4	0.0633	195	1
fibrillar center	12036	1650	4	0.0633	195	1
cellular response to manganese ion	12036	71287	4	0.0633	195	1
ER-Golgi intermediate compartment membrane	12036	33116	4	0.0633	195	1
ER overload response	12036	6983	4	0.0633	195	1
steroid dehydrogenase activity	12036	16229	4	0.0633	195	1
response to manganese ion	12036	10042	4	0.0633	195	1
protein localization to centrosome	12036	71539	4	0.0633	195	1
cerebellar Purkinje cell layer development	12036	21680	4	0.0633	195	1
5'-3' DNA helicase activity	12036	43139	4	0.0633	195	1
transferase activity	12036	16740	2692	0.0641	195	53
lipid catabolic process	12036	16042	93	0.0642	195	4
regulation of cellular response to stress	12036	80135	93	0.0642	195	4
sodium ion transmembrane transporter activity	12036	15081	57	0.0648	195	3
gene silencing	12036	16458	57	0.0648	195	3
negative regulation of binding	12036	51100	26	0.0658	195	2
anaphase-promoting complex	12036	5680	26	0.0658	195	2
ubiquitin binding	12036	43130	94	0.0663	195	4
ATPase activity, coupled	12036	42623	359	0.0672	195	10
homeostatic process	12036	42592	556	0.0679	195	14
cellular response to endogenous stimulus	12036	71495	95	0.0683	195	4
posttranscriptional gene silencing by RNA	12036	35194	27	0.0704	195	2
posttranscriptional gene silencing	12036	16441	27	0.0704	195	2
transferase activity, transferring glycosyl groups	12036	16757	96	0.0704	195	4
small conjugating protein binding	12036	32182	97	0.0726	195	4
vesicle docking involved in exocytosis	12036	6904	28	0.075	195	2
regulation of binding	12036	51098	61	0.0762	195	3
DNA recombination	12036	6310	320	0.0764	195	9
bile acid biosynthetic process	12036	6699	5	0.0784	195	1
response to interleukin-4	12036	70670	5	0.0784	195	1
regulation of protein homodimerization activity	12036	43496	5	0.0784	195	1
single-stranded DNA specific endodeoxyribonuclease activity	12036	14	5	0.0784	195	1
circadian regulation of gene expression	12036	32922	5	0.0784	195	1
regulation of endocrine process	12036	44060	5	0.0784	195	1
establishment of imaginal disc-derived wing hair orientation	12036	1737	5	0.0784	195	1
positive regulation of embryonic development	12036	40019	5	0.0784	195	1
DNA dealkylation	12036	35510	5	0.0784	195	1
neuron migration	12036	1764	5	0.0784	195	1
bis(5'-nucleosyl)-tetraphosphatase activity	12036	8796	5	0.0784	195	1
barrier septum formation	12036	917	5	0.0784	195	1
telomere capping	12036	16233	5	0.0784	195	1
peptide alpha-N-acetyltransferase activity	12036	4596	5	0.0784	195	1
vesicle targeting, rough ER to cis-Golgi	12036	48207	5	0.0784	195	1
protein ufmylation	12036	71569	5	0.0784	195	1
male germ-line cyst formation	12036	48136	5	0.0784	195	1
spermatocyte division	12036	48137	5	0.0784	195	1
response to gamma radiation	12036	10332	5	0.0784	195	1
COPII vesicle coating	12036	48208	5	0.0784	195	1
neuron apoptosis	12036	51402	5	0.0784	195	1
neuron death	12036	70997	5	0.0784	195	1
protein serine/threonine kinase activator activity	12036	43539	5	0.0784	195	1
chemical homeostasis	12036	48878	471	0.0813	195	12
protein amino acid autophosphorylation	12036	46777	277	0.0815	195	8
perinuclear region of cytoplasm	12036	48471	63	0.0821	195	3
nucleoside-triphosphatase activity	12036	17111	995	0.0835	195	22
regulation of protein binding	12036	43393	31	0.0894	195	2
regulation of epithelial cell proliferation	12036	50678	31	0.0894	195	2
microbody part	12036	44438	31	0.0894	195	2
lipid homeostasis	12036	55088	31	0.0894	195	2
peroxisomal part	12036	44439	31	0.0894	195	2
biological regulation	12036	65007	3222	0.0894	195	61
microtubule cytoskeleton	12036	15630	482	0.0925	195	12
protein amino acid O-linked glycosylation	12036	6493	6	0.0934	195	1
nucleotidase activity	12036	8252	6	0.0934	195	1
5'-nucleotidase activity	12036	8253	6	0.0934	195	1
AMP-activated protein kinase complex	12036	31588	6	0.0934	195	1
regulation of protein sumoylation	12036	33233	6	0.0934	195	1
negative regulation of protein sumoylation	12036	33234	6	0.0934	195	1
salivary gland morphogenesis	12036	7435	6	0.0934	195	1
canonical Wnt receptor signaling pathway	12036	60070	6	0.0934	195	1
cellular response to interleukin-1	12036	71347	6	0.0934	195	1
sterol homeostasis	12036	55092	6	0.0934	195	1
regulation of cholesterol biosynthetic process	12036	45540	6	0.0934	195	1
peptidyl-histidine phosphorylation	12036	18106	6	0.0934	195	1
triglyceride catabolic process	12036	19433	6	0.0934	195	1
phosphatidylcholine biosynthetic process	12036	6656	6	0.0934	195	1
cholesterol homeostasis	12036	42632	6	0.0934	195	1
pattern recognition receptor signaling pathway	12036	2221	6	0.0934	195	1
body morphogenesis	12036	10171	6	0.0934	195	1
multicellular organismal movement	12036	50879	6	0.0934	195	1
four-way junction helicase activity	12036	9378	6	0.0934	195	1
membrane docking	12036	22406	67	0.0947	195	3
tetrapyrrole binding	12036	46906	67	0.0947	195	3
heme binding	12036	20037	67	0.0947	195	3
cellular macromolecule metabolic process	12036	44260	3770	0.096	195	70
purine ribonucleotide binding	12036	32555	2362	0.0962	195	46
positive regulation of MAPKKK cascade	12036	43410	33	0.0995	195	2
cellular response to cytokine stimulus	12036	71345	33	0.0995	195	2
anaphase-promoting complex-dependent proteasomal ubiquitin-dependent protein catabolic process	12036	31145	33	0.0995	195	2
molecular_function	12036	3674	10607	0.1001	195	178
nuclear body	12036	16604	69	0.1012	195	3
regulation of gene expression, epigenetic	12036	40029	69	0.1012	195	3
ribonucleotide binding	12036	32553	2372	0.1015	195	46
two-component signal transduction system (phosphorelay)	12036	160	340	0.1016	195	9
adenyl nucleotide binding	12036	30554	2204	0.1042	195	43
response to endoplasmic reticulum stress	12036	34976	70	0.1045	195	3
cyclin-dependent protein kinase regulator activity	12036	16538	34	0.1046	195	2
nucleobase, nucleoside, nucleotide and nucleic acid transmembrane transporter activity	12036	15932	34	0.1046	195	2
cell surface	12036	9986	34	0.1046	195	2
ubiquitin-dependent protein catabolic process	12036	6511	343	0.1057	195	9
JNK cascade	12036	7254	7	0.1081	195	1
negative regulation of peptidase activity	12036	10466	7	0.1081	195	1
5'-flap endonuclease activity	12036	17108	7	0.1081	195	1
proteasome core complex, alpha-subunit complex	12036	19773	7	0.1081	195	1
response to interleukin-1	12036	70555	7	0.1081	195	1
gland morphogenesis	12036	22612	7	0.1081	195	1
cellular response to ionizing radiation	12036	71479	7	0.1081	195	1
non-sensory hair organization	12036	35316	7	0.1081	195	1
ethanolamine biosynthetic process	12036	46335	7	0.1081	195	1
phosphatidylethanolamine biosynthetic process	12036	6646	7	0.1081	195	1
negative regulation of caspase activity	12036	43154	7	0.1081	195	1
fibroblast growth factor receptor signaling pathway	12036	8543	7	0.1081	195	1
antigen receptor-mediated signaling pathway	12036	50851	7	0.1081	195	1
T cell receptor signaling pathway	12036	50852	7	0.1081	195	1
AMP biosynthetic process	12036	6167	7	0.1081	195	1
cellular response to glucose starvation	12036	42149	7	0.1081	195	1
neutral lipid catabolic process	12036	46461	7	0.1081	195	1
acylglycerol catabolic process	12036	46464	7	0.1081	195	1
positive regulation of I-kappaB kinase/NF-kappaB cascade	12036	43123	7	0.1081	195	1
acetyl-CoA transporter activity	12036	8521	7	0.1081	195	1
imaginal disc-derived wing hair organization	12036	35317	7	0.1081	195	1
glycerol ether catabolic process	12036	44269	7	0.1081	195	1
negative regulation of endopeptidase activity	12036	10951	7	0.1081	195	1
maintenance of protein localization in endoplasmic reticulum	12036	35437	7	0.1081	195	1
catabolic process	12036	9056	1086	0.1108	195	23
cellular catabolic process	12036	44248	1033	0.1123	195	22
positive regulation of neurogenesis	12036	50769	36	0.1151	195	2
positive regulation of mitosis	12036	45840	36	0.1151	195	2
regulation of exocytosis	12036	17157	36	0.1151	195	2
cellular monovalent inorganic cation homeostasis	12036	30004	36	0.1151	195	2
positive regulation of neuron differentiation	12036	45666	36	0.1151	195	2
peroxisome organization	12036	7031	36	0.1151	195	2
purine nucleoside binding	12036	1883	2225	0.1165	195	43
nucleoside binding	12036	1882	2229	0.1189	195	43
microtubule polymerization or depolymerization	12036	31109	37	0.1204	195	2
protein polymerization	12036	51258	37	0.1204	195	2
monovalent inorganic cation homeostasis	12036	55067	37	0.1204	195	2
bile acid metabolic process	12036	8206	8	0.1225	195	1
morphogenesis of a branching structure	12036	1763	8	0.1225	195	1
morphogenesis of a branching epithelium	12036	61138	8	0.1225	195	1
activation of inate immune response	12036	2218	8	0.1225	195	1
inate immune response-activating signal transduction	12036	2758	8	0.1225	195	1
endodeoxyribonuclease activity, producing 5'-phosphomonoesters	12036	16888	8	0.1225	195	1
NADH dehydrogenase activity	12036	3954	8	0.1225	195	1
organ growth	12036	35265	8	0.1225	195	1
regulation of steroid biosynthetic process	12036	50810	8	0.1225	195	1
serine-type D-Ala-D-Ala carboxypeptidase activity	12036	9002	8	0.1225	195	1
microbody lumen	12036	31907	8	0.1225	195	1
protein destabilization	12036	31648	8	0.1225	195	1
regulation of cholesterol metabolic process	12036	90181	8	0.1225	195	1
N-terminal protein amino acid acetylation	12036	6474	8	0.1225	195	1
branching morphogenesis of a tube	12036	48754	8	0.1225	195	1
salivary gland development	12036	7431	8	0.1225	195	1
peroxisomal matrix	12036	5782	8	0.1225	195	1
oligosaccharyl transferase activity	12036	4576	8	0.1225	195	1
5'-3' exonuclease activity	12036	8409	8	0.1225	195	1
phosphorylation	12036	16310	1663	0.1239	195	33
SCF ubiquitin ligase complex	12036	19005	76	0.1254	195	3
fatty acid beta-oxidation	12036	6635	38	0.1258	195	2
modification-dependent protein catabolic process	12036	19941	358	0.1279	195	9
positive regulation of DNA metabolic process	12036	51054	39	0.1313	195	2
vesicle docking	12036	48278	39	0.1313	195	2
positive regulation of nervous system development	12036	51962	39	0.1313	195	2
epithelial tube morphogenesis	12036	60562	39	0.1313	195	2
protein localization in extracellular region	12036	71692	39	0.1313	195	2
protein secretion	12036	9306	39	0.1313	195	2
microtubule organizing center	12036	5815	213	0.1325	195	6
protein modification by small protein conjugation or removal	12036	70647	412	0.1326	195	10
oxidoreductase activity, acting on paired donors, with incorporation or reduction of molecular oxygen	12036	16705	78	0.1327	195	3
monovalent inorganic cation transmembrane transporter activity	12036	15077	465	0.1347	195	11
positive regulation of protein amino acid phosphorylation	12036	1934	79	0.1364	195	3
exodeoxyribonuclease activity, producing 5'-phosphomonoesters	12036	16895	9	0.1368	195	1
phosphatidylcholine metabolic process	12036	46470	9	0.1368	195	1
vesicle targeting, to, from or within Golgi	12036	48199	9	0.1368	195	1
establishment of planar polarity	12036	1736	9	0.1368	195	1
negative regulation of epithelial cell proliferation	12036	50680	9	0.1368	195	1
smooth endoplasmic reticulum	12036	5790	9	0.1368	195	1
immune response-activating cell surface receptor signaling pathway	12036	2429	9	0.1368	195	1
protein K63-linked ubiquitination	12036	70534	9	0.1368	195	1
negative regulation of transmembrane receptor protein serine/threonine kinase signaling pathway	12036	90101	9	0.1368	195	1
negative regulation of transforming growth factor beta receptor signaling pathway	12036	30512	9	0.1368	195	1
flap endonuclease activity	12036	48256	9	0.1368	195	1
regulation of actin filament polymerization	12036	30833	9	0.1368	195	1
establishment of tissue polarity	12036	7164	9	0.1368	195	1
negative regulation of cellular response to growth factor stimulus	12036	90288	9	0.1368	195	1
thiamin pyrophosphate binding	12036	30976	9	0.1368	195	1
regulation of protein import into nucleus	12036	42306	9	0.1368	195	1
cellular potassium ion homeostasis	12036	30007	9	0.1368	195	1
chromosome, telomeric region	12036	781	9	0.1368	195	1
negative regulation of Wnt receptor signaling pathway	12036	30178	9	0.1368	195	1
amide transmembrane transporter activity	12036	42887	9	0.1368	195	1
germ-line cyst formation	12036	48134	9	0.1368	195	1
sodium-exporting ATPase activity, phosphorylative mechanism	12036	8554	9	0.1368	195	1
epidermal growth factor receptor signaling pathway	12036	7173	9	0.1368	195	1
sodium:potassium-exchanging ATPase activity	12036	5391	9	0.1368	195	1
exodeoxyribonuclease activity	12036	4529	9	0.1368	195	1
intracellular receptor mediated signaling pathway	12036	30522	9	0.1368	195	1
vesicle coating	12036	6901	9	0.1368	195	1
potassium-transporting ATPase activity	12036	8556	9	0.1368	195	1
sodium ion homeostasis	12036	55078	9	0.1368	195	1
triglyceride lipase activity	12036	4806	9	0.1368	195	1
cellular sodium ion homeostasis	12036	6883	9	0.1368	195	1
oxidoreductase activity, acting on the CH-CH group of donors, NAD or NADP as acceptor	12036	16628	9	0.1368	195	1
centriolar satellite	12036	34451	9	0.1368	195	1
RNA-directed RNA polymerase activity	12036	3968	9	0.1368	195	1
regulation of fibroblast proliferation	12036	48145	9	0.1368	195	1
positive regulation of nuclear division	12036	51785	40	0.1368	195	2
cell cycle cytokinesis	12036	33205	40	0.1368	195	2
centrosome	12036	5813	169	0.1399	195	5
regulation of secretion	12036	51046	80	0.1401	195	3
macromolecule metabolic process	12036	43170	4102	0.1419	195	74
DNA replication	12036	6260	124	0.1421	195	4
fatty acid oxidation	12036	19395	41	0.1423	195	2
lipid oxidation	12036	34440	41	0.1423	195	2
catalytic activity	12036	3824	5686	0.143	195	100
regulation of biological process	12036	50789	2912	0.1436	195	54
DNA conformation change	12036	71103	125	0.145	195	4
modification-dependent macromolecule catabolic process	12036	43632	369	0.1456	195	9
macromolecule modification	12036	43412	2272	0.1472	195	43
regulation of mitotic sister chromatid segregation	12036	33047	42	0.1479	195	2
protein amino acid glycosylation	12036	6486	42	0.1479	195	2
glycoprotein biosynthetic process	12036	9101	42	0.1479	195	2
macromolecule glycosylation	12036	43413	42	0.1479	195	2
nucleoplasm part	12036	44451	270	0.1493	195	7
phosphatidylethanolamine metabolic process	12036	46337	10	0.1508	195	1
positive regulation of stress-activated protein kinase signaling cascade	12036	70304	10	0.1508	195	1
immune response-regulating cell surface receptor signaling pathway	12036	2768	10	0.1508	195	1
endoplasmic reticulum chaperone complex	12036	34663	10	0.1508	195	1
regulation of actin filament length	12036	30832	10	0.1508	195	1
S phase	12036	51320	10	0.1508	195	1
cellular response to cAMP	12036	71320	10	0.1508	195	1
regulation of steroid metabolic process	12036	19218	10	0.1508	195	1
regulation of transforming growth factor beta receptor signaling pathway	12036	17015	10	0.1508	195	1
vesicle targeting	12036	6903	10	0.1508	195	1
positive regulation of stress-activated MAPK cascade	12036	32874	10	0.1508	195	1
nucleotide diphosphatase activity	12036	4551	10	0.1508	195	1
regulation of actin polymerization or depolymerization	12036	8064	10	0.1508	195	1
hair cell differentiation	12036	35315	10	0.1508	195	1
MutSalpha complex	12036	32301	10	0.1508	195	1
DNA replication involved in S phase	12036	33260	10	0.1508	195	1
glycerolipid catabolic process	12036	46503	10	0.1508	195	1
potassium ion homeostasis	12036	55075	10	0.1508	195	1
exocrine system development	12036	35272	10	0.1508	195	1
cytosolic proteasome complex	12036	31597	10	0.1508	195	1
chaperonin-containing T-complex	12036	5832	10	0.1508	195	1
misfolded protein binding	12036	51787	10	0.1508	195	1
nuclease activity	12036	4518	127	0.151	195	4
cell division	12036	51301	83	0.1515	195	3
response to cytokine stimulus	12036	34097	43	0.1536	195	2
glycosylation	12036	70085	43	0.1536	195	2
centriole	12036	5814	43	0.1536	195	2
proteolysis	12036	6508	747	0.1543	195	16
regulation of chromosome organization	12036	33044	84	0.1553	195	3
protein amino acid phosphorylation	12036	6468	1365	0.1587	195	27
cyclin-dependent protein kinase holoenzyme complex	12036	307	44	0.1593	195	2
monooxygenase activity	12036	4497	44	0.1593	195	2
cytoskeletal part	12036	44430	536	0.1609	195	12
microtubule associated complex	12036	5875	227	0.1634	195	6
nucleoplasm	12036	5654	432	0.164	195	10
response to abscisic acid stimulus	12036	9737	11	0.1645	195	1
extracellular matrix	12036	31012	11	0.1645	195	1
growth cone	12036	30426	11	0.1645	195	1
inclusion body	12036	16234	11	0.1645	195	1
protein import into peroxisome matrix	12036	16558	11	0.1645	195	1
DNA modification	12036	6304	11	0.1645	195	1
lung development	12036	30324	11	0.1645	195	1
respiratory tube development	12036	30323	11	0.1645	195	1
protein monoubiquitination	12036	6513	11	0.1645	195	1
peptide N-acetyltransferase activity	12036	34212	11	0.1645	195	1
lagging strand elongation	12036	6273	11	0.1645	195	1
positive regulation of inate immune response	12036	45089	11	0.1645	195	1
AMP metabolic process	12036	46033	11	0.1645	195	1
potassium:hydrogen antiporter activity	12036	15386	11	0.1645	195	1
ATP-dependent peptidase activity	12036	4176	11	0.1645	195	1
ethanolamine metabolic process	12036	6580	11	0.1645	195	1
RNA polymerase core enzyme binding	12036	43175	11	0.1645	195	1
K63-linked polyubiquitin binding	12036	70530	11	0.1645	195	1
peptide or protein amino-terminal blocking	12036	18409	11	0.1645	195	1
positive regulation of intracellular protein kinase cascade	12036	10740	45	0.165	195	2
developmental growth	12036	48589	45	0.165	195	2
nucleotide binding	12036	166	2534	0.1671	195	47
microbody	12036	42579	87	0.1671	195	3
positive regulation of phosphorylation	12036	42327	87	0.1671	195	3
response to radiation	12036	9314	87	0.1671	195	3
peroxisome	12036	5777	87	0.1671	195	3
microtubule-based process	12036	7017	487	0.1674	195	11
potassium ion transmembrane transporter activity	12036	15079	382	0.168	195	9
protein modification process	12036	6464	2128	0.1703	195	40
spindle microtubule	12036	5876	46	0.1708	195	2
cell cycle	12036	7049	761	0.1717	195	16
purine nucleotide binding	12036	17076	2484	0.1736	195	46
regulation of cellular process	12036	50794	2839	0.1741	195	52
negative regulation of cellular protein metabolic process	12036	32269	89	0.1751	195	3
regulation of proteasomal ubiquitin-dependent protein catabolic process	12036	32434	89	0.1751	195	3
positive regulation of signaling pathway	12036	35468	89	0.1751	195	3
proteasome complex	12036	502	47	0.1765	195	2
regulation of neuron differentiation	12036	45664	47	0.1765	195	2
enzyme binding	12036	19899	335	0.1774	195	8
circadian behavior	12036	48512	12	0.1781	195	1
dolichol metabolic process	12036	19348	12	0.1781	195	1
regulation of I-kappaB kinase/NF-kappaB cascade	12036	43122	12	0.1781	195	1
piRNA binding	12036	34584	12	0.1781	195	1
regulation of cellular response to growth factor stimulus	12036	90287	12	0.1781	195	1
peptidyl-histidine modification	12036	18202	12	0.1781	195	1
purine nucleoside transmembrane transporter activity	12036	15211	12	0.1781	195	1
RNA interference	12036	16246	12	0.1781	195	1
protein tyrosine kinase activity	12036	4713	12	0.1781	195	1
regulation of lipid transport	12036	32368	12	0.1781	195	1
regulation of caspase activity	12036	43281	12	0.1781	195	1
regulation of transmembrane receptor protein serine/threonine kinase signaling pathway	12036	90092	12	0.1781	195	1
quaternary ammonium group binding	12036	50997	12	0.1781	195	1
manosyltransferase activity	12036	30	12	0.1781	195	1
production of siRNA involved in RNA interference	12036	30422	12	0.1781	195	1
coenzyme transporter activity	12036	51185	12	0.1781	195	1
adenosine 3',5'-bisphosphate transmembrane transporter activity	12036	71077	12	0.1781	195	1
cellular response to chemical stimulus	12036	70887	337	0.1813	195	8
nucleic acid metabolic process	12036	90304	1220	0.184	195	24
positive regulation of phosphorus metabolic process	12036	10562	92	0.1872	195	3
positive regulation of phosphate metabolic process	12036	45937	92	0.1872	195	3
cellular response to abiotic stimulus	12036	71214	49	0.1882	195	2
regulation of response to stress	12036	80134	139	0.1888	195	4
N-terminal protein amino acid modification	12036	31365	13	0.1914	195	1
activation of immune response	12036	2253	13	0.1914	195	1
rhythmic behavior	12036	7622	13	0.1914	195	1
monovalent cation:hydrogen antiporter activity	12036	5451	13	0.1914	195	1
immune response-activating signal transduction	12036	2757	13	0.1914	195	1
RNA polymerase binding	12036	70063	13	0.1914	195	1
solute:hydrogen antiporter activity	12036	15299	13	0.1914	195	1
negative regulation of protein metabolic process	12036	51248	94	0.1954	195	3
nuclear part	12036	44428	947	0.1955	195	19
cysteine-type peptidase activity	12036	8234	191	0.1983	195	5
signal transduction	12036	7165	1348	0.1985	195	26
positive regulation of signal transduction	12036	9967	95	0.1996	195	3
iron ion binding	12036	5506	95	0.1996	195	3
positive regulation of cell development	12036	10720	51	0.2	195	2
cell cycle process	12036	22402	727	0.2006	195	15
mismatch repair complex	12036	32300	14	0.2045	195	1
kinase activator activity	12036	19209	14	0.2045	195	1
Wnt receptor signaling pathway	12036	16055	14	0.2045	195	1
developmental cell growth	12036	48588	14	0.2045	195	1
protein kinase activator activity	12036	30295	14	0.2045	195	1
morphogenesis of a polarized epithelium	12036	1738	14	0.2045	195	1
inositol phosphate metabolic process	12036	43647	14	0.2045	195	1
immune response-regulating signaling pathway	12036	2764	14	0.2045	195	1
regulation of mitosis	12036	7088	52	0.2059	195	2
regulation of sister chromatid segregation	12036	33045	52	0.2059	195	2
tube morphogenesis	12036	35239	52	0.2059	195	2
DNA-dependent DNA replication	12036	6261	97	0.2079	195	3
protein complex	12036	43234	2058	0.2105	195	38
cellular response to organic substance	12036	71310	196	0.2126	195	5
positive regulation of cellular protein metabolic process	12036	32270	197	0.2155	195	5
compound eye morphogenesis	12036	1745	15	0.2174	195	1
cytokine-mediated signaling pathway	12036	19221	15	0.2174	195	1
polyprenol metabolic process	12036	16093	15	0.2174	195	1
ethanolamine and derivative metabolic process	12036	42439	15	0.2174	195	1
drug metabolic process	12036	17144	15	0.2174	195	1
antibiotic metabolic process	12036	16999	15	0.2174	195	1
proteasome core complex	12036	5839	15	0.2174	195	1
inositol metabolic process	12036	6020	15	0.2174	195	1
regulation of endopeptidase activity	12036	52548	15	0.2174	195	1
cellular biogenic amine biosynthetic process	12036	42401	15	0.2174	195	1
initiation of signal transduction	12036	23036	15	0.2174	195	1
signal initiation by diffusible mediator	12036	23038	15	0.2174	195	1
signal initiation by protein/peptide mediator	12036	23049	15	0.2174	195	1
prenol metabolic process	12036	16090	15	0.2174	195	1
regulation of neurogenesis	12036	50767	54	0.2178	195	2
fatty acid metabolic process	12036	6631	100	0.2206	195	3
cellular response to biotic stimulus	12036	71216	55	0.2238	195	2
secondary active transmembrane transporter activity	12036	15291	55	0.2238	195	2
nucleolar part	12036	44452	55	0.2238	195	2
response to organic substance	12036	10033	305	0.226	195	7
post-translational protein modification	12036	43687	1958	0.227	195	36
regulation of cellular component biogenesis	12036	44087	102	0.2291	195	3
negative regulation of protein modification process	12036	31400	56	0.2298	195	2
glycoprotein metabolic process	12036	9100	56	0.2298	195	2
negative regulation of hydrolase activity	12036	51346	16	0.2301	195	1
imaginal disc-derived wing morphogenesis	12036	7476	16	0.2301	195	1
epidermal cell differentiation	12036	9913	16	0.2301	195	1
wing disc morphogenesis	12036	7472	16	0.2301	195	1
response to ionizing radiation	12036	10212	16	0.2301	195	1
cofactor transporter activity	12036	51184	16	0.2301	195	1
regulation of protein amino acid phosphorylation	12036	1932	152	0.2328	195	4
positive regulation of cell differentiation	12036	45597	57	0.2358	195	2
cytokinesis	12036	910	57	0.2358	195	2
regulation of chromosome segregation	12036	51983	57	0.2358	195	2
positive regulation of protein metabolic process	12036	51247	204	0.2362	195	5
nuclear lumen	12036	31981	641	0.2403	195	13
regulation of stress-activated protein kinase signaling cascade	12036	70302	17	0.2426	195	1
potassium ion antiporter activity	12036	22821	17	0.2426	195	1
COPII-coated vesicle budding	12036	90114	17	0.2426	195	1
regulation of stress-activated MAPK cascade	12036	32872	17	0.2426	195	1
imaginal disc-derived appendage morphogenesis	12036	35114	17	0.2426	195	1
solute:cation antiporter activity	12036	15298	17	0.2426	195	1
post-embryonic appendage morphogenesis	12036	35120	17	0.2426	195	1
cation:cation antiporter activity	12036	15491	17	0.2426	195	1
response to cAMP	12036	51591	17	0.2426	195	1
protein amino acid acetylation	12036	6473	17	0.2426	195	1
imaginal disc-derived appendage development	12036	48737	17	0.2426	195	1
positive regulation of response to stimulus	12036	48584	156	0.2468	195	4
regulation of nuclear division	12036	51783	59	0.2478	195	2
signaling process	12036	23046	1392	0.2479	195	26
signal transmission	12036	23060	1392	0.2479	195	26
nitrogen compound metabolic process	12036	6807	4382	0.2484	195	76
intracellular organelle lumen	12036	70013	759	0.2487	195	15
organelle lumen	12036	43233	759	0.2487	195	15
membrane-enclosed lumen	12036	31974	759	0.2487	195	15
structure-specific DNA binding	12036	43566	209	0.2513	195	5
kinase regulator activity	12036	19207	60	0.2538	195	2
protein kinase regulator activity	12036	19887	60	0.2538	195	2
endodeoxyribonuclease activity	12036	4520	18	0.2549	195	1
morphogenesis of an epithelium	12036	2009	61	0.2599	195	2
interphase	12036	51325	61	0.2599	195	2
signaling	12036	23052	1403	0.2611	195	26
cellular protein metabolic process	12036	44267	2707	0.2614	195	48
cytoskeleton	12036	5856	597	0.2616	195	12
regulation of cellular catabolic process	12036	31329	430	0.2629	195	9
cellular ion homeostasis	12036	6873	430	0.2629	195	9
phosphate metabolic process	12036	6796	2113	0.2637	195	38
regulation of macromolecule metabolic process	12036	60255	941	0.2645	195	18
response to light stimulus	12036	9416	62	0.2659	195	2
phosphoric diester hydrolase activity	12036	8081	62	0.2659	195	2
hindbrain development	12036	30902	19	0.267	195	1
metencephalon development	12036	22037	19	0.267	195	1
imaginal disc morphogenesis	12036	7560	19	0.267	195	1
cerebellum development	12036	21549	19	0.267	195	1
eye morphogenesis	12036	48592	19	0.267	195	1
regulation of peptidase activity	12036	52547	19	0.267	195	1
epidermis development	12036	8544	19	0.267	195	1
cellular metabolic process	12036	44237	4957	0.2686	195	85
cellular process	12036	9987	7989	0.2688	195	134
regulation of nitrogen compound metabolic process	12036	51171	888	0.2714	195	17
phosphorus metabolic process	12036	6793	2121	0.2719	195	38
regulation of cell size	12036	8361	63	0.2719	195	2
regulation of mitotic cell cycle	12036	7346	324	0.2725	195	7
ion homeostasis	12036	50801	435	0.2737	195	9
cellular chemical homeostasis	12036	55082	436	0.2759	195	9
tissue morphogenesis	12036	48729	64	0.2779	195	2
DNA-directed RNA polymerase II, holoenzyme	12036	16591	64	0.2779	195	2
regulation of cell cycle	12036	51726	437	0.2781	195	9
post-embryonic organ morphogenesis	12036	48563	20	0.2789	195	1
circadian rhythm	12036	7623	20	0.2789	195	1
positive regulation of cytoskeleton organization	12036	51495	20	0.2789	195	1
N-acetyltransferase activity	12036	8080	20	0.2789	195	1
positive regulation of defense response	12036	31349	20	0.2789	195	1
regulation of inate immune response	12036	45088	20	0.2789	195	1
positive regulation of signaling process	12036	23056	114	0.2814	195	3
regulation of phosphorylation	12036	42325	166	0.2825	195	4
microtubule organizing center part	12036	44450	65	0.284	195	2
regulation of nervous system development	12036	51960	65	0.284	195	2
regulation of catabolic process	12036	9894	442	0.289	195	9
hydrogen ion transmembrane transporter activity	12036	15078	66	0.29	195	2
carboxylic acid catabolic process	12036	46395	116	0.2903	195	3
organic acid catabolic process	12036	16054	116	0.2903	195	3
compound eye development	12036	48749	21	0.2906	195	1
instar larval or pupal morphogenesis	12036	48707	21	0.2906	195	1
substrate-specific transmembrane transporter activity	12036	22891	1017	0.2911	195	19
cell surface receptor linked signaling pathway	12036	7166	169	0.2934	195	4
growth	12036	40007	67	0.296	195	2
inorganic cation transmembrane transporter activity	12036	22890	673	0.2963	195	13
hydrolase activity	12036	16787	2265	0.2976	195	40
peptidyl-serine modification	12036	18209	391	0.3008	195	8
DNA strand elongation	12036	22616	22	0.3021	195	1
DNA strand elongation involved in DNA replication	12036	6271	22	0.3021	195	1
production of small RNA involved in gene silencing by RNA	12036	70918	22	0.3021	195	1
dsRNA fragmentation	12036	31050	22	0.3021	195	1
cellular response to dsRNA	12036	71359	22	0.3021	195	1
regulation of vesicle-mediated transport	12036	60627	69	0.308	195	2
regulation of organelle organization	12036	33043	173	0.308	195	4
regulation of cellular component organization	12036	51128	283	0.3102	195	6
ion binding	12036	43167	3487	0.3133	195	60
purine ribonucleoside monophosphate biosynthetic process	12036	9168	23	0.3134	195	1
ribonucleoside monophosphate biosynthetic process	12036	9156	23	0.3134	195	1
regulation of lipid biosynthetic process	12036	46890	23	0.3134	195	1
metamorphosis	12036	7552	23	0.3134	195	1
purine nucleoside monophosphate biosynthetic process	12036	9127	23	0.3134	195	1
appendage morphogenesis	12036	35107	23	0.3134	195	1
response to dsRNA	12036	43331	23	0.3134	195	1
protein localization in organelle	12036	33365	229	0.3137	195	5
regulation of primary metabolic process	12036	80090	918	0.3184	195	17
non-membrane-bounded organelle	12036	43228	1212	0.3186	195	22
intracellular non-membrane-bounded organelle	12036	43232	1212	0.3186	195	22
positive regulation of cell communication	12036	10647	123	0.3213	195	3
response to chemical stimulus	12036	42221	514	0.3221	195	10
regulation of metabolic process	12036	19222	1274	0.3226	195	23
negative regulation of gene expression	12036	10629	232	0.3233	195	5
appendage development	12036	48736	24	0.3246	195	1
solute:solute antiporter activity	12036	15300	24	0.3246	195	1
stress-activated protein kinase signaling cascade	12036	31098	24	0.3246	195	1
cell growth	12036	16049	24	0.3246	195	1
steroid biosynthetic process	12036	6694	24	0.3246	195	1
polyubiquitin binding	12036	31593	24	0.3246	195	1
positive regulation of cell cycle process	12036	90068	72	0.3259	195	2
cation transmembrane transporter activity	12036	8324	750	0.3307	195	14
protein metabolic process	12036	19538	3024	0.3343	195	52
extracellular region part	12036	44421	126	0.3346	195	3
regulation of embryonic development	12036	45995	25	0.3355	195	1
endonuclease activity, active with either ribo- or deoxyribonucleic acids and producing 5'-phosphomonoesters	12036	16893	25	0.3355	195	1
post-embryonic morphogenesis	12036	9886	25	0.3355	195	1
N-acyltransferase activity	12036	16410	25	0.3355	195	1
acetyltransferase activity	12036	16407	25	0.3355	195	1
ectoderm development	12036	7398	25	0.3355	195	1
regulation of Wnt receptor signaling pathway	12036	30111	25	0.3355	195	1
deoxyribonuclease activity	12036	4536	25	0.3355	195	1
triglyceride metabolic process	12036	6641	25	0.3355	195	1
regulation of MAPKKK cascade	12036	43408	74	0.3378	195	2
regulation of cellular component size	12036	32535	74	0.3378	195	2
ion transmembrane transporter activity	12036	15075	990	0.3395	195	18
metabolic process	12036	8152	5412	0.3406	195	91
cellular homeostasis	12036	19725	465	0.3408	195	9
transition metal ion binding	12036	46914	465	0.3408	195	9
wing disc development	12036	35220	26	0.3463	195	1
regulation of hormone secretion	12036	46883	26	0.3463	195	1
cellular amino acid derivative biosynthetic process	12036	42398	26	0.3463	195	1
instar larval or pupal development	12036	2165	26	0.3463	195	1
chromosome	12036	5694	241	0.3521	195	5
DNA binding	12036	3677	471	0.3546	195	9
antiporter activity	12036	15297	27	0.3569	195	1
positive regulation of immune response	12036	50778	27	0.3569	195	1
gland development	12036	48732	27	0.3569	195	1
regulation of molecular function	12036	65009	357	0.3582	195	7
cell communication	12036	7154	531	0.3587	195	10
chromosome organization	12036	51276	300	0.359	195	6
meiotic cell cycle	12036	51321	301	0.3619	195	6
generation of neurons	12036	48699	133	0.3657	195	3
post-embryonic organ development	12036	48569	28	0.3674	195	1
membrane budding	12036	6900	28	0.3674	195	1
preribosome, large subunit precursor	12036	30687	28	0.3674	195	1
microtubule cytoskeleton organization	12036	226	247	0.3715	195	5
regulation of DNA metabolic process	12036	51052	80	0.373	195	2
regulation of anatomical structure size	12036	90066	80	0.373	195	2
regulation of phosphorus metabolic process	12036	51174	191	0.3742	195	4
regulation of phosphate metabolic process	12036	19220	191	0.3742	195	4
regulation of cell cycle process	12036	10564	364	0.3768	195	7
purine ribonucleoside monophosphate metabolic process	12036	9167	29	0.3776	195	1
serine-type carboxypeptidase activity	12036	4185	29	0.3776	195	1
regulation of nucleocytoplasmic transport	12036	46822	29	0.3776	195	1
ribonucleoside monophosphate metabolic process	12036	9161	29	0.3776	195	1
cellular biogenic amine metabolic process	12036	6576	29	0.3776	195	1
purine nucleoside monophosphate metabolic process	12036	9126	29	0.3776	195	1
negative regulation of macromolecule metabolic process	12036	10605	307	0.3793	195	6
neurogenesis	12036	22008	137	0.3833	195	3
negative regulation of molecular function	12036	44092	82	0.3846	195	2
peptidase activity	12036	8233	485	0.387	195	9
intramolecular oxidoreductase activity	12036	16860	30	0.3878	195	1
steroid metabolic process	12036	8202	30	0.3878	195	1
acid-amino acid ligase activity	12036	16881	310	0.388	195	6
RNA catabolic process	12036	6401	83	0.3903	195	2
regulation of catalytic activity	12036	50790	313	0.3967	195	6
rhythmic process	12036	48511	31	0.3977	195	1
adult behavior	12036	30534	31	0.3977	195	1
serine hydrolase activity	12036	17171	85	0.4018	195	2
serine-type peptidase activity	12036	8236	85	0.4018	195	2
regulation of cell development	12036	60284	85	0.4018	195	2
positive regulation of cell cycle	12036	45787	86	0.4074	195	2
acylglycerol metabolic process	12036	6639	32	0.4075	195	1
transmembrane receptor protein tyrosine kinase signaling pathway	12036	7169	32	0.4075	195	1
polyol metabolic process	12036	19751	32	0.4075	195	1
respiratory system development	12036	60541	32	0.4075	195	1
neutral lipid metabolic process	12036	6638	32	0.4075	195	1
isoprenoid metabolic process	12036	6720	32	0.4075	195	1
positive regulation of developmental process	12036	51094	87	0.4131	195	2
glycerolipid metabolic process	12036	46486	144	0.4139	195	3
metal ion transmembrane transporter activity	12036	46873	616	0.4143	195	11
regulation of signaling pathway	12036	35466	202	0.4146	195	4
RNA polymerase activity	12036	34062	33	0.4171	195	1
regulation of cellular metabolic process	12036	31323	1220	0.4186	195	21
regulation of intracellular protein kinase cascade	12036	10627	88	0.4187	195	2
cell cycle phase	12036	22403	441	0.4234	195	8
cellular response to starvation	12036	9267	264	0.4261	195	5
glycerol ether metabolic process	12036	6662	34	0.4266	195	1
protein localization in endoplasmic reticulum	12036	70972	34	0.4266	195	1
serine-type exopeptidase activity	12036	70008	34	0.4266	195	1
phosphotransferase activity, phosphate group as acceptor	12036	16776	34	0.4266	195	1
organelle localization	12036	51640	147	0.4269	195	3
primary metabolic process	12036	44238	4957	0.4292	195	82
cellular lipid metabolic process	12036	44255	326	0.4344	195	6
cytoskeleton organization	12036	7010	326	0.4344	195	6
regulation of apoptosis	12036	42981	91	0.4354	195	2
site of polarized growth	12036	30427	35	0.4359	195	1
negative regulation of metabolic process	12036	9892	327	0.4373	195	6
positive regulation of cellular process	12036	48522	507	0.4381	195	9
regulation of cellular localization	12036	60341	150	0.4398	195	3
chromosomal part	12036	44427	209	0.44	195	4
cellular amino acid derivative metabolic process	12036	6575	92	0.441	195	2
peptidyl-amino acid modification	12036	18193	569	0.4422	195	10
cytokinetic process	12036	32506	36	0.4451	195	1
regulation of intracellular protein transport	12036	33157	36	0.4451	195	1
transferase activity, transferring pentosyl groups	12036	16763	36	0.4451	195	1
regulation of protein stability	12036	31647	36	0.4451	195	1
exonuclease activity, active with either ribo- or deoxyribonucleic acids and producing 5'-phosphomonoesters	12036	16796	36	0.4451	195	1
organic ether metabolic process	12036	18904	36	0.4451	195	1
ER-nucleus signaling pathway	12036	6984	36	0.4451	195	1
regulation of cell death	12036	10941	93	0.4465	195	2
glycerophospholipid biosynthetic process	12036	46474	93	0.4465	195	2
negative regulation of signaling pathway	12036	35467	93	0.4465	195	2
regulation of programmed cell death	12036	43067	93	0.4465	195	2
enzyme activator activity	12036	8047	153	0.4525	195	3
transmembrane transporter activity	12036	22857	1304	0.4539	195	22
hydrolase activity, acting on ester bonds	12036	16788	516	0.459	195	9
ligase activity, forming carbon-nitrogen bonds	12036	16879	335	0.4602	195	6
cellular cation homeostasis	12036	30003	96	0.4627	195	2
positive regulation of immune system process	12036	2684	38	0.463	195	1
posttranscriptional regulation of gene expression	12036	10608	156	0.4652	195	3
exocytosis	12036	6887	97	0.4681	195	2
nucleobase, nucleoside, nucleotide and nucleic acid metabolic process	12036	6139	1498	0.4694	195	25
cellular response to nutrient levels	12036	31669	278	0.4705	195	5
eye development	12036	1654	39	0.4717	195	1
cellular response to extracellular stimulus	12036	31668	280	0.4768	195	5
tube development	12036	35295	99	0.4787	195	2
response to organic cyclic substance	12036	14070	99	0.4787	195	2
small conjugating protein ligase activity	12036	19787	281	0.4799	195	5
imaginal disc development	12036	7444	40	0.4803	195	1
inositol or phosphatidylinositol kinase activity	12036	4428	40	0.4803	195	1
regulation of cell proliferation	12036	42127	100	0.484	195	2
telomere organization	12036	32200	41	0.4887	195	1
telomere maintenance	12036	723	41	0.4887	195	1
regulation of actin cytoskeleton organization	12036	32956	41	0.4887	195	1
establishment of vesicle localization	12036	51650	41	0.4887	195	1
regulation of defense response	12036	31347	41	0.4887	195	1
nucleolus	12036	5730	223	0.4898	195	4
regulation of signal transduction	12036	9966	224	0.4933	195	4
positive regulation of nitrogen compound metabolic process	12036	51173	347	0.4942	195	6
lipid modification	12036	30258	102	0.4944	195	2
cellular carbohydrate metabolic process	12036	44262	286	0.4954	195	5
regulation of biological quality	12036	65008	901	0.4955	195	15
90S preribosome	12036	30686	42	0.497	195	1
vesicle localization	12036	51648	42	0.497	195	1
chromatin	12036	785	103	0.4996	195	2
positive regulation of biological process	12036	48518	534	0.5003	195	9
protein modification by small protein conjugation	12036	32446	288	0.5016	195	5
response to abiotic stimulus	12036	9628	227	0.5037	195	4
peptidase activity, acting on L-amino acid peptides	12036	70011	474	0.5042	195	8
negative regulation of cell proliferation	12036	8285	43	0.5052	195	1
embryonic morphogenesis	12036	48598	43	0.5052	195	1
hydro-lyase activity	12036	16836	43	0.5052	195	1
heterocycle metabolic process	12036	46483	1525	0.5075	195	25
post-embryonic development	12036	9791	105	0.5098	195	2
cellular response to external stimulus	12036	71496	291	0.5108	195	5
regulation of immune response	12036	50776	44	0.5133	195	1
enzyme linked receptor protein signaling pathway	12036	7167	44	0.5133	195	1
oxidoreductase activity, acting on the CH-CH group of donors	12036	16627	44	0.5133	195	1
response to starvation	12036	42594	294	0.5199	195	5
regulation of localization	12036	32879	232	0.5208	195	4
regulation of lipid metabolic process	12036	19216	45	0.5212	195	1
substrate-specific transporter activity	12036	22892	1164	0.5222	195	19
alcohol metabolic process	12036	6066	296	0.5259	195	5
positive regulation of macromolecule metabolic process	12036	10604	359	0.5275	195	6
sensory organ development	12036	7423	46	0.529	195	1
apoptosis	12036	6915	46	0.529	195	1
signaling pathway	12036	23033	1107	0.5302	195	18
cellular response to metal ion	12036	71248	47	0.5366	195	1
regulation of cell differentiation	12036	45595	111	0.5397	195	2
glycerolipid biosynthetic process	12036	45017	111	0.5397	195	2
lipid metabolic process	12036	6629	427	0.5416	195	7
oxidoreductase activity, acting on NADH or NADPH	12036	16651	48	0.5442	195	1
spermatogenesis	12036	7283	48	0.5442	195	1
vitamin binding	12036	19842	48	0.5442	195	1
cellular macromolecule localization	12036	70727	617	0.5459	195	10
cation homeostasis	12036	55080	113	0.5494	195	2
carboxylesterase activity	12036	4091	49	0.5516	195	1
exonuclease activity	12036	4527	49	0.5516	195	1
ATPase activity, coupled to transmembrane movement of ions, phosphorylative mechanism	12036	15662	49	0.5516	195	1
monocarboxylic acid metabolic process	12036	32787	178	0.5535	195	3
protein localization	12036	8104	623	0.5584	195	10
regulation of transport	12036	51049	180	0.5611	195	3
organ morphogenesis	12036	9887	116	0.5636	195	2
phospholipid biosynthetic process	12036	8654	116	0.5636	195	2
secretion by cell	12036	32940	116	0.5636	195	2
carbon-oxygen lyase activity	12036	16835	51	0.566	195	1
programmed cell death	12036	12501	51	0.566	195	1
positive regulation of cellular metabolic process	12036	31325	374	0.5678	195	6
glycerophospholipid metabolic process	12036	6650	117	0.5683	195	2
spindle	12036	5819	117	0.5683	195	2
positive regulation of nucleobase, nucleoside, nucleotide and nucleic acid metabolic process	12036	45935	182	0.5686	195	3
epithelium development	12036	60429	118	0.573	195	2
negative regulation of cellular metabolic process	12036	31324	314	0.5787	195	5
cellular metal ion homeostasis	12036	6875	53	0.58	195	1
carboxypeptidase activity	12036	4180	53	0.58	195	1
protein amino acid acylation	12036	43543	53	0.58	195	1
extracellular region	12036	5576	186	0.5834	195	3
oxidoreductase activity	12036	16491	445	0.5857	195	7
positive regulation of metabolic process	12036	9893	381	0.5861	195	6
protein import	12036	17038	121	0.5867	195	2
secretion	12036	46903	122	0.5912	195	2
regulation of intracellular transport	12036	32386	55	0.5936	195	1
lipid biosynthetic process	12036	8610	189	0.5943	195	3
negative regulation of cell communication	12036	10648	123	0.5956	195	2
intracellular signaling pathway	12036	23034	1024	0.5985	195	16
protein-DNA complex	12036	32993	124	0.6	195	2
negative regulation of catalytic activity	12036	43086	56	0.6002	195	1
regulation of response to stimulus	12036	48583	322	0.6011	195	5
cation binding	12036	43169	1089	0.6013	195	17
male gamete generation	12036	48232	57	0.6067	195	1
cell migration	12036	16477	57	0.6067	195	1
cell death	12036	8219	58	0.6131	195	1
lipase activity	12036	16298	58	0.6131	195	1
cellular response to inorganic substance	12036	71241	58	0.6131	195	1
response to nutrient levels	12036	31667	327	0.6148	195	5
protein binding	12036	5515	3296	0.6167	195	52
death	12036	16265	59	0.6194	195	1
purine ribonucleotide biosynthetic process	12036	9152	59	0.6194	195	1
amine biosynthetic process	12036	9309	59	0.6194	195	1
organelle organization	12036	6996	1228	0.6198	195	19
response to extracellular stimulus	12036	9991	329	0.6202	195	5
nucleus	12036	5634	2302	0.6229	195	36
macromolecular complex	12036	32991	2554	0.6243	195	40
anatomical structure homeostasis	12036	60249	60	0.6256	195	1
small molecule catabolic process	12036	44282	198	0.6259	195	3
cell proliferation	12036	8283	61	0.6317	195	1
transporter activity	12036	5215	1430	0.6361	195	22
behavior	12036	7610	133	0.6382	195	2
cytosolic part	12036	44445	133	0.6382	195	2
nervous system development	12036	7399	202	0.6393	195	3
regulation of signaling process	12036	23051	270	0.6408	195	4
metal ion binding	12036	46872	1052	0.6425	195	16
positive regulation of catalytic activity	12036	43085	203	0.6427	195	3
regulation of actin filament-based process	12036	32970	63	0.6436	195	1
establishment or maintenance of cell polarity	12036	7163	63	0.6436	195	1
negative regulation of response to stimulus	12036	48585	135	0.6463	195	2
intracellular signal transduction	12036	35556	991	0.6474	195	15
subsynaptic reticulum	12036	71212	205	0.6492	195	3
endoplasmic reticulum part	12036	44432	205	0.6492	195	3
MAPKKK cascade	12036	165	64	0.6494	195	1
regulation of immune system process	12036	2682	64	0.6494	195	1
maintenance of protein location	12036	45185	64	0.6494	195	1
maintenance of protein location in cell	12036	32507	64	0.6494	195	1
protein ubiquitination	12036	16567	275	0.655	195	4
regulation of system process	12036	44057	65	0.6551	195	1
membrane	12036	16020	2646	0.6553	195	41
regulation of cell communication	12036	10646	276	0.6578	195	4
cellular protein complex assembly	12036	43623	138	0.6582	195	2
intracellular organelle part	12036	44446	2145	0.6585	195	33
ribonucleotide biosynthetic process	12036	9260	67	0.6663	195	1
regulation of protein transport	12036	51223	67	0.6663	195	1
regulation of cytoskeleton organization	12036	51493	67	0.6663	195	1
response to inorganic substance	12036	10035	142	0.6735	195	2
nuclear mRNA splicing, via spliceosome	12036	398	142	0.6735	195	2
RNA splicing, via transesterification reactions with bulged adenosine as nucleophile	12036	377	142	0.6735	195	2
regulation of gene expression	12036	10468	683	0.6749	195	10
regulation of establishment of protein localization	12036	70201	69	0.6771	195	1
cellular protein localization	12036	34613	487	0.6799	195	7
RNA splicing, via transesterification reactions	12036	375	144	0.681	195	2
maintenance of location in cell	12036	51651	70	0.6823	195	1
nucleoside monophosphate biosynthetic process	12036	9124	71	0.6875	195	1
metal ion homeostasis	12036	55065	72	0.6926	195	1
protein complex assembly	12036	6461	219	0.6928	195	3
protein complex biogenesis	12036	70271	219	0.6928	195	3
cellular component assembly	12036	22607	827	0.696	195	12
oxidoreductase activity, acting on the CH-OH group of donors, NAD or NADP as acceptor	12036	16616	73	0.6976	195	1
response to biotic stimulus	12036	9607	149	0.699	195	2
biological_process	12036	8150	8745	0.6998	195	139
purine nucleotide biosynthetic process	12036	6164	74	0.7025	195	1
organelle part	12036	44422	2186	0.7028	195	33
active transmembrane transporter activity	12036	22804	294	0.7057	195	4
ER to Golgi vesicle-mediated transport	12036	6888	75	0.7074	195	1
phosphoric ester hydrolase activity	12036	42578	295	0.7082	195	4
phospholipid metabolic process	12036	6644	152	0.7094	195	2
oxidoreductase activity, acting on CH-OH group of donors	12036	16614	76	0.7122	195	1
germ cell development	12036	7281	76	0.7122	195	1
positive regulation of molecular function	12036	44093	226	0.713	195	3
regulation of nucleobase, nucleoside, nucleotide and nucleic acid metabolic process	12036	19219	639	0.7142	195	9
RNA splicing	12036	8380	156	0.7228	195	2
vesicle organization	12036	16050	79	0.726	195	1
establishment of organelle localization	12036	51656	79	0.726	195	1
tissue development	12036	9888	157	0.7261	195	2
transferase activity, transferring acyl groups	12036	16746	443	0.7284	195	6
intracellular protein kinase cascade	12036	7243	80	0.7305	195	1
signal transmission via phosphorylation event	12036	23014	80	0.7305	195	1
brain development	12036	7420	81	0.7349	195	1
locomotory behavior	12036	7626	81	0.7349	195	1
ligase activity	12036	16874	448	0.7383	195	6
nucleoside monophosphate metabolic process	12036	9123	82	0.7392	195	1
carbohydrate metabolic process	12036	5975	381	0.744	195	5
cell projection organization	12036	30030	238	0.7453	195	3
cellular nitrogen compound metabolic process	12036	34641	1846	0.7488	195	27
response to hormone stimulus	12036	9725	86	0.7558	195	1
ATPase activity, coupled to transmembrane movement of ions	12036	42625	86	0.7558	195	1
enzyme regulator activity	12036	30234	318	0.7618	195	4
maintenance of location	12036	51235	88	0.7637	195	1
response to metal ion	12036	10038	89	0.7676	195	1
organic acid biosynthetic process	12036	16053	90	0.7714	195	1
carboxylic acid biosynthetic process	12036	46394	90	0.7714	195	1
exopeptidase activity	12036	8238	91	0.7751	195	1
small molecule biosynthetic process	12036	44283	327	0.7806	195	4
binding	12036	5488	7025	0.7823	195	109
central nervous system development	12036	7417	93	0.7824	195	1
regulation of biosynthetic process	12036	9889	751	0.7826	195	10
response to oxidative stress	12036	6979	95	0.7894	195	1
mRNA processing	12036	6397	179	0.7901	195	2
negative regulation of biological process	12036	48519	688	0.7908	195	9
regulation of hydrolase activity	12036	51336	98	0.7996	195	1
protein targeting	12036	6605	262	0.8011	195	3
macromolecule biosynthetic process	12036	9059	766	0.8026	195	10
cell projection part	12036	44463	184	0.8027	195	2
regulation of protein localization	12036	32880	99	0.8028	195	1
preribosome	12036	30684	100	0.8061	195	1
macromolecular complex subunit organization	12036	43933	559	0.807	195	7
protein transport	12036	15031	489	0.8095	195	6
establishment of localization in cell	12036	51649	845	0.8147	195	11
regulation of developmental process	12036	50793	190	0.817	195	2
nucleotidyltransferase activity	12036	16779	104	0.8184	195	1
cellular component biogenesis	12036	44085	986	0.8186	195	13
cellular localization	12036	51641	986	0.8186	195	13
cellular macromolecule biosynthetic process	12036	34645	642	0.8233	195	8
reproductive process	12036	22414	500	0.8258	195	6
RNA metabolic process	12036	16070	715	0.8261	195	9
transport	12036	6810	2265	0.8312	195	32
establishment of protein localization	12036	45184	506	0.8342	195	6
isomerase activity	12036	16853	110	0.8355	195	1
cell motility	12036	48870	110	0.8355	195	1
localization of cell	12036	51674	111	0.8382	195	1
cellular developmental process	12036	48869	435	0.8385	195	5
purine ribonucleotide metabolic process	12036	9150	112	0.8409	195	1
macromolecule localization	12036	33036	799	0.8417	195	10
anatomical structure morphogenesis	12036	9653	362	0.8427	195	4
establishment of localization	12036	51234	2283	0.8441	195	32
neuron projection	12036	43005	115	0.8485	195	1
hydrolase activity, hydrolyzing O-glycosyl compounds	12036	4553	115	0.8485	195	1
system development	12036	48731	366	0.8488	195	4
cell differentiation	12036	30154	288	0.8498	195	3
gamete generation	12036	7276	116	0.851	195	1
reproduction	12036	3	519	0.8514	195	6
negative regulation of cellular process	12036	48523	667	0.8534	195	8
RNA processing	12036	6396	449	0.8577	195	5
acyltransferase activity	12036	8415	119	0.8582	195	1
organ development	12036	48513	294	0.8594	195	3
nucleic acid binding	12036	3676	1235	0.8598	195	16
ribonucleotide metabolic process	12036	9259	120	0.8605	195	1
regulation of multicellular organismal process	12036	51239	213	0.8634	195	2
intracellular transport	12036	46907	751	0.8659	195	9
hydrolase activity, acting on glycosyl bonds	12036	16798	124	0.8694	195	1
embryonic development	12036	9790	124	0.8694	195	1
small molecule metabolic process	12036	44281	898	0.8697	195	11
response to external stimulus	12036	9605	463	0.875	195	5
organic acid metabolic process	12036	6082	386	0.8762	195	4
oxoacid metabolic process	12036	43436	386	0.8762	195	4
macromolecular complex assembly	12036	65003	386	0.8762	195	4
lyase activity	12036	16829	128	0.8778	195	1
reproductive cellular process	12036	48610	130	0.8818	195	1
cellular macromolecular complex assembly	12036	34622	310	0.8825	195	3
nucleotide biosynthetic process	12036	9165	133	0.8875	195	1
transferase activity, transferring acyl groups other than amino-acyl groups	12036	16747	134	0.8893	195	1
organophosphate metabolic process	12036	19637	397	0.8894	195	4
cell	12036	5623	7218	0.8928	195	109
cell part	12036	44464	7218	0.8928	195	109
immune system process	12036	2376	136	0.8929	195	1
phosphatase activity	12036	16791	232	0.8933	195	2
cellular ketone metabolic process	12036	42180	401	0.8939	195	4
cellular component organization	12036	16043	1770	0.8989	195	23
amine metabolic process	12036	9308	239	0.9028	195	2
localization	12036	51179	2458	0.9075	195	33
nucleobase, nucleoside and nucleotide biosynthetic process	12036	34404	145	0.9077	195	1
coenzyme binding	12036	50662	145	0.9077	195	1
organelle membrane	12036	31090	495	0.908	195	5
intracellular protein transport	12036	6886	421	0.914	195	4
cellular amino acid and derivative metabolic process	12036	6519	250	0.916	195	2
reproductive process in a multicellular organism	12036	48609	151	0.9164	195	1
locomotion	12036	40011	153	0.9192	195	1
Golgi vesicle transport	12036	48193	154	0.9205	195	1
multicellular organism reproduction	12036	32504	154	0.9205	195	1
mRNA metabolic process	12036	16071	259	0.9256	195	2
purine nucleotide metabolic process	12036	6163	159	0.9268	195	1
cellular biosynthetic process	12036	44249	1198	0.9285	195	14
cellular component movement	12036	6928	161	0.9292	195	1
cellular_component	12036	5575	7314	0.9296	195	109
cell projection	12036	42995	355	0.9305	195	3
sexual reproduction	12036	19953	166	0.9348	195	1
multicellular organismal development	12036	7275	448	0.9358	195	4
multicellular organismal process	12036	32501	546	0.945	195	5
cellular macromolecular complex subunit organization	12036	34621	375	0.9454	195	3
biosynthetic process	12036	9058	1240	0.9473	195	14
developmental process	12036	32502	634	0.9485	195	6
reproductive developmental process	12036	3006	181	0.9492	195	1
carboxylic acid metabolic process	12036	19752	385	0.9517	195	3
cofactor binding	12036	48037	185	0.9524	195	1
ATPase activity, coupled to transmembrane movement of substances	12036	42626	189	0.9555	195	1
ATPase activity, coupled to movement of substances	12036	43492	189	0.9555	195	1
hydrolase activity, acting on acid anhydrides, catalyzing transmembrane movement of substances	12036	16820	189	0.9555	195	1
P-P-bond-hydrolysis-driven transmembrane transporter activity	12036	15405	198	0.9617	195	1
endoplasmic reticulum	12036	5783	405	0.9623	195	3
cellular amine metabolic process	12036	44106	202	0.9641	195	1
primary active transmembrane transporter activity	12036	15399	202	0.9641	195	1
anatomical structure development	12036	48856	588	0.9648	195	5
nucleobase, nucleoside, nucleotide and nucleic acid biosynthetic process	12036	34654	321	0.9684	195	2
organelle	12036	43226	4452	0.9718	195	60
intracellular organelle	12036	43229	4391	0.9723	195	59
vesicle-mediated transport	12036	16192	523	0.9727	195	4
cell development	12036	48468	221	0.9738	195	1
gene expression	12036	10467	878	0.9769	195	8
nucleotide metabolic process	12036	9117	234	0.9789	195	1
nucleoside phosphate metabolic process	12036	6753	236	0.9796	195	1
cytosol	12036	5829	1057	0.9807	195	10
intracellular	12036	5622	5633	0.984	195	77
RNA binding	12036	3723	585	0.9871	195	4
intracellular part	12036	44424	5615	0.9878	195	76
nucleobase, nucleoside and nucleotide metabolic process	12036	55086	270	0.9885	195	1
intracellular membrane-bounded organelle	12036	43231	3862	0.9913	195	48
ribonucleoprotein complex	12036	30529	419	0.9923	195	2
membrane-bounded organelle	12036	43227	3976	0.9937	195	49
cellular nitrogen compound biosynthetic process	12036	44271	567	0.9956	195	3
cytoplasm	12036	5737	3805	0.9968	195	45
cellular membrane organization	12036	16044	408	0.9989	195	1
membrane organization	12036	61024	414	0.999	195	1
cytoplasmic part	12036	44444	2589	0.9997	195	24

## Sheet: shared_KEGG_enriment
Data S2: Source data for Figure 5C - KEGG enrichment analysis of "shared" DEGs
GO Description	Description	GeneRatio	BgRatio	pvalue	p.adjust	qvalue	geneID	Count	enriment
ko04020	Calcium signaling pathway	8/291	42/4353	0.00579033	0.451646	0.444941	coleps_hirtus_00021076/coleps_hirtus_00004280/coleps_hirtus_00006037/coleps_hirtus_00011879/coleps_hirtus_00001442/coleps_hirtus_00024856/coleps_hirtus_00028227/coleps_hirtus_00018896	8	2.84929
ko01001	Protein kinases [BR:ko01001]	16/291	133/4353	0.014907	0.581374	0.572744	coleps_hirtus_00034512/coleps_hirtus_00003104/coleps_hirtus_00001410/coleps_hirtus_00010027/coleps_hirtus_00016293/coleps_hirtus_00020588/coleps_hirtus_00000091/coleps_hirtus_00011659/coleps_hirtus_00028937/coleps_hirtus_00035156/coleps_hirtus_00009365/coleps_hirtus_00017177/coleps_hirtus_00014894/coleps_hirtus_00019322/coleps_hirtus_00023638/coleps_hirtus_00018442	16	1.79955
ko04151	PI3K-Akt signaling pathway	3/291	11/4353	0.0326443	0.673314	0.663319	coleps_hirtus_00008821/coleps_hirtus_00023491/coleps_hirtus_00001178	3	4.07966
ko00640	Propanoate metabolism	5/291	29/4353	0.0407229	0.673314	0.663319	coleps_hirtus_00005213/coleps_hirtus_00003739/coleps_hirtus_00014297/coleps_hirtus_00011625/coleps_hirtus_00004448	5	2.5791
ko02000	Transporters [BR:ko02000]	12/291	104/4353	0.0431612	0.673314	0.663319	coleps_hirtus_00033389/coleps_hirtus_00031989/coleps_hirtus_00017825/coleps_hirtus_00013482/coleps_hirtus_00033742/coleps_hirtus_00028808/coleps_hirtus_00016726/coleps_hirtus_00000856/coleps_hirtus_00009945/coleps_hirtus_00009803/coleps_hirtus_00013166/coleps_hirtus_00013838	12	1.72601
ko03009	Ribosome biogenesis [BR:ko03009]	10/291	88/4353	0.0671199	0.782153	0.770542	coleps_hirtus_00014146/coleps_hirtus_00023430/coleps_hirtus_00029678/coleps_hirtus_00014555/coleps_hirtus_00026444/coleps_hirtus_00000675/coleps_hirtus_00019835/coleps_hirtus_00017432/coleps_hirtus_00022694/coleps_hirtus_00014802	10	1.69986
ko03029	Mitochondrial biogenesis [BR:ko03029]	6/291	44/4353	0.0701932	0.782153	0.770542	coleps_hirtus_00017082/coleps_hirtus_00006274/coleps_hirtus_00008430/coleps_hirtus_00017543/coleps_hirtus_00000856/coleps_hirtus_00011795	6	2.03983
ko03008	Ribosome biogenesis in eukaryotes	7/291	62/4353	0.117506	0.884543	0.871412	coleps_hirtus_00033639/coleps_hirtus_00001599/coleps_hirtus_00023558/coleps_hirtus_00010367/coleps_hirtus_00016445/coleps_hirtus_00028679/coleps_hirtus_00020119	7	1.68889
ko00240	Pyrimidine metabolism	3/291	20/4353	0.145493	0.884543	0.871412	coleps_hirtus_00000264/coleps_hirtus_00014175/coleps_hirtus_00034120	3	2.24381
ko04012	ErbB signaling pathway	3/291	20/4353	0.145493	0.884543	0.871412	coleps_hirtus_00021076/coleps_hirtus_00023334/coleps_hirtus_00028931	3	2.24381
ko04218	Cellular senescence	4/291	31/4353	0.149321	0.884543	0.871412	coleps_hirtus_00031123/coleps_hirtus_00009677/coleps_hirtus_00017562/coleps_hirtus_00001178	4	1.93016
ko00900	Terpenoid backbone biosynthesis	2/291	11/4353	0.164554	0.884543	0.871412	coleps_hirtus_00006880/coleps_hirtus_00034933	2	2.71978
ko03016	Transfer RNA biogenesis [BR:ko03016]	6/291	58/4353	0.188747	0.884543	0.871412	coleps_hirtus_00006733/coleps_hirtus_00031165/coleps_hirtus_00032798/coleps_hirtus_00018089/coleps_hirtus_00008989/coleps_hirtus_00006184	6	1.54746
ko04011	MAPK signaling pathway - yeast	5/291	46/4353	0.190917	0.884543	0.871412	coleps_hirtus_00016106/coleps_hirtus_00007060/coleps_hirtus_00023260/coleps_hirtus_00010573/coleps_hirtus_00020714	5	1.62595
ko04141	Protein processing in endoplasmic reticulum	7/291	71/4353	0.194099	0.884543	0.871412	coleps_hirtus_00027227/coleps_hirtus_00028986/coleps_hirtus_00021306/coleps_hirtus_00014552/coleps_hirtus_00008595/coleps_hirtus_00003079/coleps_hirtus_00013166	7	1.47481
ko04120	Ubiquitin mediated proteolysis	8/291	84/4353	0.196917	0.884543	0.871412	coleps_hirtus_00017285/coleps_hirtus_00031720/coleps_hirtus_00013888/coleps_hirtus_00007011/coleps_hirtus_00019810/coleps_hirtus_00007883/coleps_hirtus_00026745/coleps_hirtus_00010584	8	1.42464
ko00052	Galactose metabolism	3/291	24/4353	0.213712	0.884543	0.871412	coleps_hirtus_00026563/coleps_hirtus_00018755/coleps_hirtus_00021816	3	1.86985
ko03019	Messenger RNA biogenesis [BR:ko03019]	4/291	38/4353	0.246978	0.884543	0.871412	coleps_hirtus_00000336/coleps_hirtus_00001762/coleps_hirtus_00014037/coleps_hirtus_00013166	4	1.57461
ko03030	DNA replication	4/291	38/4353	0.246978	0.884543	0.871412	coleps_hirtus_00005400/coleps_hirtus_00029585/coleps_hirtus_00008396/coleps_hirtus_00009032	4	1.57461
ko02010	ABC transporters	5/291	52/4353	0.26583	0.884543	0.871412	coleps_hirtus_00021591/coleps_hirtus_00004366/coleps_hirtus_00008578/coleps_hirtus_00002164/coleps_hirtus_00024719	5	1.43834
ko02020	Two-component system	3/291	27/4353	0.268523	0.884543	0.871412	coleps_hirtus_00034143/coleps_hirtus_00029947/coleps_hirtus_00003048	3	1.66208
ko03440	Homologous recombination	2/291	16/4353	0.290592	0.884543	0.871412	coleps_hirtus_00017926/coleps_hirtus_00016429	2	1.86985
ko00500	Starch and sucrose metabolism	3/291	29/4353	0.305911	0.884543	0.871412	coleps_hirtus_00033619/coleps_hirtus_00021199/coleps_hirtus_00007903	3	1.54746
ko00062	Fatty acid elongation	2/291	17/4353	0.31597	0.884543	0.871412	coleps_hirtus_00020276/coleps_hirtus_00026349	2	1.75985
ko04121	Ubiquitin system [BR:ko04121]	5/291	57/4353	0.332471	0.884543	0.871412	coleps_hirtus_00022185/coleps_hirtus_00020276/coleps_hirtus_00013254/coleps_hirtus_00016325/coleps_hirtus_00010173	5	1.31217
ko03013	Nucleocytoplasmic transport	3/291	31/4353	0.343491	0.884543	0.871412	coleps_hirtus_00033585/coleps_hirtus_00018207/coleps_hirtus_00028147	3	1.44762
ko04131	Membrane trafficking [BR:ko04131]	13/291	172/4353	0.363446	0.884543	0.871412	coleps_hirtus_00001960/coleps_hirtus_00010797/coleps_hirtus_00026005/coleps_hirtus_00013482/coleps_hirtus_00033029/coleps_hirtus_00021342/coleps_hirtus_00028355/coleps_hirtus_00009050/coleps_hirtus_00031960/coleps_hirtus_00001192/coleps_hirtus_00022677/coleps_hirtus_00029942/coleps_hirtus_00014905	13	1.1306
ko04010	MAPK signaling pathway	6/291	74/4353	0.374139	0.884543	0.871412	coleps_hirtus_00020102/coleps_hirtus_00010315/coleps_hirtus_00027570/coleps_hirtus_00026282/coleps_hirtus_00022044/coleps_hirtus_00035054	6	1.21287
ko00520	Amino sugar and nucleotide sugar metabolism	2/291	20/4353	0.390508	0.884543	0.871412	coleps_hirtus_00018595/coleps_hirtus_00017083	2	1.49588
ko03032	DNA replication proteins [BR:ko03032]	2/291	20/4353	0.390508	0.884543	0.871412	coleps_hirtus_00034384/coleps_hirtus_00003436	2	1.49588
ko04022	cGMP-PKG signaling pathway	2/291	20/4353	0.390508	0.884543	0.871412	coleps_hirtus_00020276/coleps_hirtus_00027512	2	1.49588
ko04814	cGMP-PKG signaling pathway	11/291	149/4353	0.41157	0.884543	0.871412	coleps_hirtus_00024572/coleps_hirtus_00014331/coleps_hirtus_00008403/coleps_hirtus_00032835/coleps_hirtus_00006568/coleps_hirtus_00017981/coleps_hirtus_00031078/coleps_hirtus_00006732/coleps_hirtus_00020247/coleps_hirtus_00025124/coleps_hirtus_00020523	11	1.10434
ko03020	RNA polymerase	2/291	21/4353	0.414579	0.884543	0.871412	coleps_hirtus_00022526/coleps_hirtus_00024187	2	1.42464
ko00230	Purine metabolism	6/291	78/4353	0.423081	0.884543	0.871412	coleps_hirtus_00009045/coleps_hirtus_00034140/coleps_hirtus_00022527/coleps_hirtus_00004145/coleps_hirtus_00029481/coleps_hirtus_00018850	6	1.15067
ko01009	Protein phosphatases and associated proteins [BR:ko01009]	8/291	107/4353	0.424973	0.884543	0.871412	coleps_hirtus_00001245/coleps_hirtus_00020051/coleps_hirtus_00025221/coleps_hirtus_00011919/coleps_hirtus_00010386/coleps_hirtus_00022044/coleps_hirtus_00017335/coleps_hirtus_00017746	8	1.11841
ko03400	DNA repair and recombination proteins [BR:ko03400]	2/291	24/4353	0.483731	0.884543	0.871412	coleps_hirtus_00026752/coleps_hirtus_00007703	2	1.24656
ko04016	MAPK signaling pathway - plant	2/291	24/4353	0.483731	0.884543	0.871412	coleps_hirtus_00011812/coleps_hirtus_00017462	2	1.24656
ko00350	Tyrosine metabolism	1/291	10/4353	0.499746	0.884543	0.871412	coleps_hirtus_00019686	1	1.49588
ko00510	N-Glycan biosynthesis	2/291	25/4353	0.505644	0.884543	0.871412	coleps_hirtus_00025465/coleps_hirtus_00032879	2	1.1967
ko00970	Aminoacyl-tRNA biosynthesis	3/291	40/4353	0.506459	0.884543	0.871412	coleps_hirtus_00004626/coleps_hirtus_00031195/coleps_hirtus_00029384	3	1.12191
ko00190	Oxidative phosphorylation	4/291	58/4353	0.549458	0.884543	0.871412	coleps_hirtus_00007004/coleps_hirtus_00024459/coleps_hirtus_00016063/coleps_hirtus_00002569	4	1.03164
ko04914	Progesterone-mediated oocyte maturation	1/291	12/4353	0.564546	0.884543	0.871412	coleps_hirtus_00013896	1	1.24656
ko04148	Efferocytosis	2/291	28/4353	0.567653	0.884543	0.871412	coleps_hirtus_00006428/coleps_hirtus_00025788	2	1.06848
ko03037	Cilium and associated proteins [BR:ko03037]	6/291	91/4353	0.575341	0.884543	0.871412	coleps_hirtus_00031557/coleps_hirtus_00020454/coleps_hirtus_00007620/coleps_hirtus_00014671/coleps_hirtus_00017931/coleps_hirtus_00008454	6	0.986292
ko04075	Plant hormone signal transduction	4/291	61/4353	0.590171	0.884543	0.871412	coleps_hirtus_00030150/coleps_hirtus_00030167/coleps_hirtus_00016112/coleps_hirtus_00010818	4	0.980902
ko00830	Retinol metabolism	1/291	13/4353	0.593737	0.884543	0.871412	coleps_hirtus_00005728	1	1.15067
ko03430	Mismatch repair	1/291	13/4353	0.593737	0.884543	0.871412	coleps_hirtus_00027822	1	1.15067
ko04014	Ras signaling pathway	1/291	13/4353	0.593737	0.884543	0.871412	coleps_hirtus_00023704	1	1.15067
ko04068	FoxO signaling pathway	4/291	62/4353	0.603256	0.884543	0.871412	coleps_hirtus_00005423/coleps_hirtus_00008115/coleps_hirtus_00018386/coleps_hirtus_00009183	4	0.965081
ko04621	NOD-like receptor signaling pathway	2/291	30/4353	0.60578	0.884543	0.871412	coleps_hirtus_00010350/coleps_hirtus_00015828	2	0.997251
ko00030	Pentose phosphate pathway	1/291	14/4353	0.620977	0.884543	0.871412	coleps_hirtus_00034009	1	1.06848
ko04137	Mitophagy - animal	1/291	14/4353	0.620977	0.884543	0.871412	coleps_hirtus_00004174	1	1.06848
ko04391	Hippo signaling pathway - fly	1/291	14/4353	0.620977	0.884543	0.871412	coleps_hirtus_00007762	1	1.06848
ko03040	Spliceosome	7/291	112/4353	0.629809	0.884543	0.871412	coleps_hirtus_00027777/coleps_hirtus_00013310/coleps_hirtus_00002717/coleps_hirtus_00016892/coleps_hirtus_00029114/coleps_hirtus_00013115/coleps_hirtus_00028326	7	0.934923
ko03041	Spliceosome [BR:ko03041]	3/291	48/4353	0.632004	0.884543	0.871412	coleps_hirtus_00026108/coleps_hirtus_00016982/coleps_hirtus_00001337	3	0.934923
ko04130	SNARE interactions in vesicular transport	1/291	15/4353	0.646396	0.884543	0.871412	coleps_hirtus_00004257	1	0.997251
ko04147	Exosome [BR:ko04147]	1/291	15/4353	0.646396	0.884543	0.871412	coleps_hirtus_00020404	1	0.997251
ko00564	Glycerophospholipid metabolism	2/291	33/4353	0.658112	0.885047	0.871908	coleps_hirtus_00002124/coleps_hirtus_00006876	2	0.906592
ko03060	Protein export	1/291	16/4353	0.670117	0.885917	0.872766	coleps_hirtus_00002981	1	0.934923
ko00760	Nicotinate and nicotinamide metabolism	1/291	17/4353	0.692251	0.899926	0.886567	coleps_hirtus_00024598	1	0.879927
ko00061	Fatty acid biosynthesis	1/291	18/4353	0.712905	0.904642	0.891213	coleps_hirtus_00007887	1	0.831042
ko03082	ATP-dependent chromatin remodeling	2/291	37/4353	0.719075	0.904642	0.891213	coleps_hirtus_00025977/coleps_hirtus_00006346	2	0.808582
ko04812	Cytoskeleton proteins [BR:ko04812]	2/291	38/4353	0.732813	0.907293	0.893824	coleps_hirtus_00021834/coleps_hirtus_00028127	2	0.787303
ko03000	Transcription factors [BR:ko03000]	1/291	21/4353	0.766939	0.934706	0.920831	coleps_hirtus_00003382	1	0.712322
ko00562	Inositol phosphate metabolism	2/291	42/4353	0.782184	0.938621	0.924687	coleps_hirtus_00024617/coleps_hirtus_00005854	2	0.712322
ko04146	Peroxisome	1/291	24/4353	0.810831	0.953139	0.93899	coleps_hirtus_00025413	1	0.623282
ko04150	mTOR signaling pathway	2/291	48/4353	0.84125	0.953139	0.93899	coleps_hirtus_00023844/coleps_hirtus_00003156	2	0.623282
ko04040	Ion chanels [BR:ko04040]	1/291	27/4353	0.84648	0.953139	0.93899	coleps_hirtus_00023328	1	0.554028
ko03110	Chaperones and folding catalysts [BR:ko03110]	2/291	52/4353	0.87216	0.953139	0.93899	coleps_hirtus_00025181/coleps_hirtus_00029325	2	0.575337
ko04142	Lysosome	2/291	52/4353	0.87216	0.953139	0.93899	coleps_hirtus_00016754/coleps_hirtus_00023725	2	0.575337
ko03036	Chromosome and associated proteins [BR:ko03036]	4/291	94/4353	0.883682	0.953139	0.93899	coleps_hirtus_00018035/coleps_hirtus_00001401/coleps_hirtus_00023187/coleps_hirtus_00002818	4	0.636543
ko00020	Citrate cycle (TCA cycle)	1/291	32/4353	0.891638	0.953139	0.93899	coleps_hirtus_00021310	1	0.467461
ko03018	RNA degradation	1/291	35/4353	0.912094	0.953139	0.93899	coleps_hirtus_00027566	1	0.427393
ko01002	Peptidases and inhibitors [BR:ko01002]	5/291	120/4353	0.91237	0.953139	0.93899	coleps_hirtus_00001960/coleps_hirtus_00034870/coleps_hirtus_00014095/coleps_hirtus_00000652/coleps_hirtus_00033535	5	0.623282
ko00010	Glycolysis / Gluconeogenesis	1/291	37/4353	0.923545	0.953139	0.93899	coleps_hirtus_00005319	1	0.404291
ko04371	Apelin signaling pathway	1/291	38/4353	0.928699	0.953139	0.93899	coleps_hirtus_00033704	1	0.393652
ko03015	mRNA surveillance pathway	1/291	46/4353	0.959233	0.971691	0.957266	coleps_hirtus_00026833	1	0.32519
ko03010	Ribosome	1/291	89/4353	0.998017	0.998017	0.983202	coleps_hirtus_00006990	1	0.168076

## Sheet: Legend
		Data S2: Source data for Figure 5C and comprehensive legends for enrichment analysis
		GO/KEGG ID & Description	The unique identifier and functional description of the Gene Ontology (GO) terms or KEGG pathways.
		Cluster frequency (x/X):	Represents the number of genes enriched in the specific term (x) out of the total number of genes in the differentially expressed gene (DEG) list (X).
		Total frequency (n/N):	Represents the total number of genes associated with the term in the species' genome (n) out of the total number of background genes (N).
