# Supplementary material for: Bacterial domain fusion drives biomineralization innovation in Colepidae ciliates
Source: mBio. 2026 Jun 3;17(7):e03654-25. doi: 10.1128/mbio.03654-25 (PMC13344042; doi:10.1128/mbio.03654-25)
Supplement: Data S3 — Source data for Fig. 6F. [file mbio.03654-25-s0003.xlsx]

## Sheet: ratio
Data S3: Source data for Figure 6F. The body size in vivo between two groups
control group(µm)				RNAi(µm)
number	body length	body width	ratio	number	body length	body width	ratio
1374	39.06	20.49	1.91	1231	39.54	34.07	1.16
1378	38.08	20.66	1.84	1214	35.89	25.25	1.42
1380	37.27	21.5	1.73	1215	34.55	25.02	1.38
1383	38.55	21.83	1.77	1216	37.01	25.02	1.48
1415	41.86	39.65	1.06	1217	37.47	26.29	1.43
1417	40.52	27.42	1.48	1218	37.34	26.7	1.4
1419	38.71	38.86	1	1221	34.49	26.3	1.31
1421	39.67	25.63	1.55	1225	35.88	21.56	1.66
1422	35.7	25.68	1.39	1226	33.62	22.32	1.51
1424	39.08	21.82	1.79	1227	29.73	25.32	1.17
1426	39.48	31.4	1.26	1228	28.32	26.79	1.06
1104	38.68	25.42	1.52	1229	33.94	29.31	1.16
1107	34.58	20.43	1.69	1230	35.91	32.68	1.1
1224	35.9	19.87	1.81	1232	40.04	31.75	1.26
1039	19.75	14.74	1.34	1242	34.36	33.79	1.02
1436	42.74	36.02	1.19	1429	41.25	24.31	1.13
1457	37.72	19.92	2.34	1447	34.12	21.57	1.09
1459	39.11	25.52	1.53	1449	35.67	32.63	1.06
